# Supplementary material for: Methyl 3-[(1-butyl-1H-indol-3-yl)carbonyl­amino]propionate
Source: Acta Crystallogr Sect E Struct Rep Online. 2009 Aug 8;65(Pt 9):o2063. doi: 10.1107/S1600536809029973 (PMC2969888; doi:10.1107/S1600536809029973)
Supplement: Supplementary file 1 [file e-65-o2063-sup1.cif]

##############################################################################
###                                                                        ###
###        Electronic paper (Acta Crystallographica Section E)             ###
###                                                                        ###
##############################################################################
#                                                                            #
# This CIF contains the data in a paper accepted for publication in Acta     #
# Crystallographica Section E. It conforms to the requirements of Notes      #
# for Authors for Section E, and has been peer reviewed under the auspices   #
# of the IUCr Commission on Journals.                                        #
#                                                                            #
# Full details of the Crystallographic Information File format               #
# are given in the paper "The Crystallographic Information File (CIF):       #
# a New Standard Archive File for Crystallography" by S. R. Hall, F. H.      #
# Allen and I. D. Brown [Acta Cryst. (1991), A47, 655-685].                  #
#                                                                            #
# The current version of the core CIF dictionary is obtainable from          #
# ftp://ftp.iucr.org/pub/cif_core.dic. The current version number is 2.4.    #
#                                                                            #
# Software is freely available for graphical display of the structure(s) in  #
# this CIF.  For information consult the CIF home page http://www.iucr.org/  #
# cif/home.html                                                              #
#                                                                            #
# This file may be used for bona fide research purposes within the           #
# scientific community so long as proper attribution is given to the journal # 
# article from which it was obtained.                                        #
#                                                                            #
##############################################################################
                                             
data_I
_audit_creation_method     SHELXL-97
_chemical_name_systematic
;
Methyl 3-[(1-butyl-1<i>H</i>-indol-3-yl)carbonylamino]propionate
;
_chemical_name_common     ?
_chemical_formula_moiety     'C17 H22 N2 O3'
_chemical_formula_sum     'C17 H22 N2 O3'
_chemical_formula_iupac     'C17 H22 N2 O3'
_chemical_formula_weight     302.37
_chemical_melting_point     367
_symmetry_cell_setting     Monoclinic
_symmetry_space_group_name_H-M     'P 21/c'
loop_
    _symmetry_equiv_pos_as_xyz
    'x, y, z'
    '-x, y+1/2, -z+1/2'
    '-x, -y, -z'
    'x, -y-1/2, z-1/2'
_cell_length_a     14.144(3)
_cell_length_b     12.685(3)
_cell_length_c     9.198(2)
_cell_angle_alpha     90.00
_cell_angle_beta     107.151(4)
_cell_angle_gamma     90.00
_cell_volume     1576.8(6)
_cell_formula_units_Z     4
_cell_measurement_reflns_used     2799
_cell_measurement_theta_min     2.82
_cell_measurement_theta_max     26.94
_cell_measurement_temperature     173(2)
_exptl_crystal_description     plate
_exptl_crystal_colour     colourless
_exptl_crystal_size_max     0.46
_exptl_crystal_size_mid     0.42
_exptl_crystal_size_min     0.17
_exptl_crystal_density_diffrn     1.274
_exptl_crystal_density_meas     ?
_exptl_crystal_density_method     'not measured'
_exptl_crystal_F_000     648
_exptl_absorpt_coefficient_mu     0.088
_exptl_absorpt_correction_type     'multi-scan'
_exptl_absorpt_process_details     '(SADABS; Sheldrick, 1996)'
_exptl_absorpt_correction_T_min     0.9607
_exptl_absorpt_correction_T_max     0.9852
_exptl_special_details
;
;
_diffrn_ambient_temperature     173(2)
_diffrn_radiation_type     MoK\a
_diffrn_radiation_wavelength     0.71073
_diffrn_radiation_source     'fine-focus sealed tube'
_diffrn_radiation_monochromator     graphite
_diffrn_measurement_device_type     'Bruker SMART 1K CCD area-detector'
_diffrn_measurement_method     '\f and \w'
_diffrn_detector_area_resol_mean     .
_diffrn_reflns_number     7760
_diffrn_reflns_av_R_equivalents     0.0374
_diffrn_reflns_av_sigmaI/netI     0.0474
_diffrn_reflns_theta_min     2.20
_diffrn_reflns_theta_max     26.00
_diffrn_reflns_theta_full     26.00
_diffrn_measured_fraction_theta_max     0.994
_diffrn_measured_fraction_theta_full     0.994
_diffrn_reflns_limit_h_min     -17
_diffrn_reflns_limit_h_max     9
_diffrn_reflns_limit_k_min     -15
_diffrn_reflns_limit_k_max     13
_diffrn_reflns_limit_l_min     -11
_diffrn_reflns_limit_l_max     10
_diffrn_standards_number     0
_diffrn_standards_interval_count     ?
_diffrn_standards_interval_time     ?
_diffrn_standards_decay_%     ?
_refine_special_details
;
Refinement of <i>F</i>^2^ against ALL reflections. The weighted <i>R</i>-factor
<i>wR</i> and goodness of fit <i>S</i> are based on <i>F</i>^2^, conventional
<i>R</i>-factors <i>R</i> are based on <i>F</i>, with <i>F</i> set to zero for
negative <i>F</i>^2^. The threshold expression of <i>F</i>^2^ >
\s(<i>F</i>^2^) is used only for calculating <i>R</i>-factors(gt) <i>etc</i>.
and is not relevant to the choice of reflections for refinement.
<i>R</i>-factors based on <i>F</i>^2^ are statistically about twice as large
as those based on <i>F</i>, and <i>R</i>- factors based on ALL data will be
even larger.
;
_reflns_number_total     3093
_reflns_number_gt     2169
_reflns_threshold_expression     I>2\s(I)
_refine_ls_structure_factor_coef     Fsqd
_refine_ls_matrix_type     full
_refine_ls_R_factor_all     0.0729
_refine_ls_R_factor_gt     0.0447
_refine_ls_wR_factor_gt     0.1154
_refine_ls_wR_factor_ref     0.1350
_refine_ls_goodness_of_fit_ref     1.048
_refine_ls_restrained_S_all     1.048
_refine_ls_number_reflns     3093
_refine_ls_number_parameters     201
_refine_ls_number_restraints     0
_refine_ls_hydrogen_treatment     constr
_refine_ls_weighting_scheme     calc
_refine_ls_weighting_details
         'calc w=1/[\s^2^(Fo^2^)+(0.0677P)^2^+0.3821P] where P=(Fo^2^+2Fc^2^)/3'
_atom_sites_solution_hydrogens     geom
_atom_sites_solution_primary     direct
_atom_sites_solution_secondary     difmap
_refine_ls_shift/su_max     0.001
_refine_ls_shift/su_mean     0.001
_refine_diff_density_max     0.234
_refine_diff_density_min     -0.272
_refine_ls_extinction_method     none
_refine_ls_extinction_coef     ?
loop_
    _atom_type_symbol
    _atom_type_description
    _atom_type_scat_dispersion_real
    _atom_type_scat_dispersion_imag
    _atom_type_scat_source
    'C' 'C' 0.0033 0.0016
                         'International Tables Vol C Tables 4.2.6.8 and 6.1.1.4'
    'H' 'H' 0.0000 0.0000
                         'International Tables Vol C Tables 4.2.6.8 and 6.1.1.4'
    'N' 'N' 0.0061 0.0033
                         'International Tables Vol C Tables 4.2.6.8 and 6.1.1.4'
    'O' 'O' 0.0106 0.0060
                         'International Tables Vol C Tables 4.2.6.8 and 6.1.1.4'
_computing_data_collection     'SMART (Bruker,1999)'
_computing_cell_refinement     'SAINT-Plus (Bruker, 1999)'
_computing_data_reduction     'SAINT-Plus (Bruker, 1999)'
_computing_structure_solution     'SHELXS97 (Sheldrick, 2008)'
_computing_structure_refinement     'SHELXL97 (Sheldrick, 2008)'
_computing_molecular_graphics     'SHELXTL (Sheldrick, 2008)'
_computing_publication_material     'SHELXTL (Sheldrick, 2008)'
loop_
    _atom_site_type_symbol
    _atom_site_label
    _atom_site_fract_x
    _atom_site_fract_y
    _atom_site_fract_z
    _atom_site_U_iso_or_equiv
    _atom_site_adp_type
    _atom_site_calc_flag
    _atom_site_refinement_flags
    _atom_site_occupancy
    _atom_site_disorder_assembly
    _atom_site_disorder_group
    O O1 0.32207(9) 0.17769(11) 1.18054(15) 0.0326(3) Uani d . 1 . .
    N N2 0.27815(11) 0.22657(13) 0.93470(18) 0.0286(4) Uani d . 1 . .
    H H2 0.2944 0.2301 0.8495 0.034 Uiso calc R 1 . .
    N N1 0.56995(11) 0.12769(12) 0.95991(17) 0.0271(4) Uani d . 1 . .
    O O2 0.07347(10) 0.00166(12) 0.83159(18) 0.0431(4) Uani d . 1 . .
    C C1 0.47775(13) 0.16910(14) 0.9284(2) 0.0255(4) Uani d . 1 . .
    H H1 0.4419 0.1987 0.8331 0.031 Uiso calc R 1 . .
    C C2 0.44315(13) 0.16250(14) 1.0527(2) 0.0251(4) Uani d . 1 . .
    O O3 0.06776(13) 0.13614(14) 0.67382(18) 0.0545(5) Uani d . 1 . .
    C C3 0.52016(13) 0.11227(14) 1.1707(2) 0.0259(4) Uani d . 1 . .
    C C9 0.34451(13) 0.19061(15) 1.0605(2) 0.0258(4) Uani d . 1 . .
    C C4 0.53054(14) 0.07969(15) 1.3199(2) 0.0300(4) Uani d . 1 . .
    H H4 0.4797 0.0931 1.3659 0.036 Uiso calc R 1 . .
    C C12 0.08303(14) 0.10345(18) 0.8007(2) 0.0343(5) Uani d . 1 . .
    C C14 0.62646(14) 0.11611(16) 0.8515(2) 0.0292(4) Uani d . 1 . .
    H H14A 0.5822 0.1302 0.7479 0.035 Uiso calc R 1 . .
    H H14B 0.6494 0.0422 0.8539 0.035 Uiso calc R 1 . .
    C C7 0.68374(14) 0.03955(15) 1.1879(2) 0.0312(5) Uani d . 1 . .
    H H7 0.7354 0.0266 1.1436 0.037 Uiso calc R 1 . .
    C C8 0.59785(13) 0.09149(14) 1.1080(2) 0.0255(4) Uani d . 1 . .
    C C11 0.11220(14) 0.16838(17) 0.9426(2) 0.0328(5) Uani d . 1 . .
    H H11A 0.1460 0.1225 1.0294 0.039 Uiso calc R 1 . .
    H H11B 0.0517 0.1965 0.9619 0.039 Uiso calc R 1 . .
    C C10 0.18006(13) 0.25988(16) 0.9350(2) 0.0310(5) Uani d . 1 . .
    H H10A 0.1496 0.3012 0.8416 0.037 Uiso calc R 1 . .
    H H10B 0.1862 0.3068 1.0234 0.037 Uiso calc R 1 . .
    C C15 0.71526(14) 0.18848(16) 0.8815(2) 0.0300(5) Uani d . 1 . .
    H H15A 0.7627 0.1708 0.9813 0.036 Uiso calc R 1 . .
    H H15B 0.6936 0.2623 0.8862 0.036 Uiso calc R 1 . .
    C C16 0.76656(15) 0.17862(17) 0.7580(2) 0.0364(5) Uani d . 1 . .
    H H16A 0.7164 0.1870 0.6576 0.044 Uiso calc R 1 . .
    H H16B 0.8146 0.2371 0.7698 0.044 Uiso calc R 1 . .
    C C5 0.61526(15) 0.02801(16) 1.3987(2) 0.0345(5) Uani d . 1 . .
    H H5 0.6227 0.0055 1.4999 0.041 Uiso calc R 1 . .
    C C6 0.69128(15) 0.00763(16) 1.3333(2) 0.0353(5) Uani d . 1 . .
    H H6 0.7489 -0.0288 1.3906 0.042 Uiso calc R 1 . .
    C C17 0.82035(16) 0.07542(19) 0.7591(3) 0.0455(6) Uani d . 1 . .
    H H17A 0.8722 0.0676 0.8564 0.068 Uiso calc R 1 . .
    H H17B 0.8504 0.0749 0.6757 0.068 Uiso calc R 1 . .
    H H17C 0.7734 0.0169 0.7461 0.068 Uiso calc R 1 . .
    C C13 0.04133(18) -0.0678(2) 0.7031(3) 0.0564(7) Uani d . 1 . .
    H H13A -0.0213 -0.0421 0.6344 0.085 Uiso calc R 1 . .
    H H13B 0.0319 -0.1389 0.7382 0.085 Uiso calc R 1 . .
    H H13C 0.0915 -0.0698 0.6489 0.085 Uiso calc R 1 . .
loop_
    _atom_site_aniso_label
    _atom_site_aniso_U_11
    _atom_site_aniso_U_22
    _atom_site_aniso_U_33
    _atom_site_aniso_U_12
    _atom_site_aniso_U_13
    _atom_site_aniso_U_23
    O1 0.0298(7) 0.0442(9) 0.0277(7) -0.0011(6) 0.0144(6) -0.0037(6)
    N2 0.0250(8) 0.0355(9) 0.0278(9) 0.0011(7) 0.0117(7) -0.0009(7)
    N1 0.0256(8) 0.0307(9) 0.0281(9) 0.0003(7) 0.0124(7) -0.0005(7)
    O2 0.0347(8) 0.0382(9) 0.0536(10) -0.0014(7) 0.0088(7) -0.0073(7)
    C1 0.0233(9) 0.0261(10) 0.0274(10) 0.0004(8) 0.0078(8) 0.0002(8)
    C2 0.0251(9) 0.0247(10) 0.0266(10) -0.0027(8) 0.0095(8) -0.0022(8)
    O3 0.0636(11) 0.0652(12) 0.0348(9) -0.0229(9) 0.0148(8) -0.0042(8)
    C3 0.0255(10) 0.0233(9) 0.0301(10) -0.0034(8) 0.0100(8) -0.0026(8)
    C9 0.0269(10) 0.0252(10) 0.0272(10) -0.0047(8) 0.0107(8) -0.0061(8)
    C4 0.0307(10) 0.0299(10) 0.0312(10) -0.0062(8) 0.0122(8) -0.0014(8)
    C12 0.0216(10) 0.0450(13) 0.0387(12) -0.0051(9) 0.0128(9) -0.0032(10)
    C14 0.0282(10) 0.0329(11) 0.0307(11) 0.0002(8) 0.0152(8) -0.0041(8)
    C7 0.0273(10) 0.0287(10) 0.0385(12) 0.0001(8) 0.0109(9) -0.0005(9)
    C8 0.0254(10) 0.0221(9) 0.0297(10) -0.0039(7) 0.0089(8) -0.0034(8)
    C11 0.0255(10) 0.0413(12) 0.0341(11) -0.0018(9) 0.0129(8) -0.0013(9)
    C10 0.0246(10) 0.0323(11) 0.0377(11) 0.0024(8) 0.0116(8) -0.0032(9)
    C15 0.0303(10) 0.0304(10) 0.0333(11) -0.0004(8) 0.0158(8) -0.0008(8)
    C16 0.0354(11) 0.0419(12) 0.0371(12) -0.0047(9) 0.0187(9) 0.0014(9)
    C5 0.0388(12) 0.0337(11) 0.0293(11) -0.0044(9) 0.0074(9) 0.0054(9)
    C6 0.0321(11) 0.0300(11) 0.0401(12) 0.0014(9) 0.0049(9) 0.0055(9)
    C17 0.0348(12) 0.0590(16) 0.0483(14) 0.0078(11) 0.0211(11) -0.0015(11)
    C13 0.0407(13) 0.0510(15) 0.0742(18) -0.0051(11) 0.0118(12) -0.0255(13)
_geom_special_details
;
All e.s.d.'s (except the e.s.d. in the dihedral angle between two l.s. planes)
are estimated using the full covariance matrix. The cell e.s.d.'s are taken
into account individually in the estimation of e.s.d.'s in distances, angles
and torsion angles; correlations between e.s.d.'s in cell parameters are only
used when they are defined by crystal symmetry. An approximate (isotropic)
treatment of cell e.s.d.'s is used for estimating e.s.d.'s involving l.s.
planes.
;
loop_
    _geom_bond_atom_site_label_1
    _geom_bond_atom_site_label_2
    _geom_bond_site_symmetry_2
    _geom_bond_distance
    _geom_bond_publ_flag
    O1 C9 . 1.247(2) ?
    N2 C9 . 1.337(2) ?
    N2 C10 . 1.451(2) ?
    N2 H2 . 0.8800 ?
    N1 C1 . 1.356(2) ?
    N1 C8 . 1.380(2) ?
    N1 C14 . 1.458(2) ?
    O2 C12 . 1.337(3) ?
    O2 C13 . 1.436(3) ?
    C1 C2 . 1.373(3) ?
    C1 H1 . 0.9500 ?
    C2 C3 . 1.440(3) ?
    C2 C9 . 1.462(3) ?
    O3 C12 . 1.197(2) ?
    C3 C4 . 1.399(3) ?
    C3 C8 . 1.408(3) ?
    C4 C5 . 1.371(3) ?
    C4 H4 . 0.9500 ?
    C12 C11 . 1.495(3) ?
    C14 C15 . 1.514(3) ?
    C14 H14A . 0.9900 ?
    C14 H14B . 0.9900 ?
    C7 C6 . 1.371(3) ?
    C7 C8 . 1.387(3) ?
    C7 H7 . 0.9500 ?
    C11 C10 . 1.521(3) ?
    C11 H11A . 0.9900 ?
    C11 H11B . 0.9900 ?
    C10 H10A . 0.9900 ?
    C10 H10B . 0.9900 ?
    C15 C16 . 1.523(3) ?
    C15 H15A . 0.9900 ?
    C15 H15B . 0.9900 ?
    C16 C17 . 1.513(3) ?
    C16 H16A . 0.9900 ?
    C16 H16B . 0.9900 ?
    C5 C6 . 1.402(3) ?
    C5 H5 . 0.9500 ?
    C6 H6 . 0.9500 ?
    C17 H17A . 0.9800 ?
    C17 H17B . 0.9800 ?
    C17 H17C . 0.9800 ?
    C13 H13A . 0.9800 ?
    C13 H13B . 0.9800 ?
    C13 H13C . 0.9800 ?
loop_
    _geom_angle_atom_site_label_1
    _geom_angle_atom_site_label_2
    _geom_angle_atom_site_label_3
    _geom_angle_site_symmetry_1
    _geom_angle_site_symmetry_3
    _geom_angle
    _geom_angle_publ_flag
    C9 N2 C10 . . 121.69(16) ?
    C9 N2 H2 . . 119.2 ?
    C10 N2 H2 . . 119.2 ?
    C1 N1 C8 . . 108.50(15) ?
    C1 N1 C14 . . 125.40(16) ?
    C8 N1 C14 . . 125.93(16) ?
    C12 O2 C13 . . 116.39(19) ?
    N1 C1 C2 . . 110.77(16) ?
    N1 C1 H1 . . 124.6 ?
    C2 C1 H1 . . 124.6 ?
    C1 C2 C3 . . 106.16(16) ?
    C1 C2 C9 . . 127.25(17) ?
    C3 C2 C9 . . 126.32(16) ?
    C4 C3 C8 . . 118.55(17) ?
    C4 C3 C2 . . 135.00(17) ?
    C8 C3 C2 . . 106.41(16) ?
    O1 C9 N2 . . 120.95(17) ?
    O1 C9 C2 . . 120.46(17) ?
    N2 C9 C2 . . 118.54(16) ?
    C5 C4 C3 . . 118.83(18) ?
    C5 C4 H4 . . 120.6 ?
    C3 C4 H4 . . 120.6 ?
    O3 C12 O2 . . 122.8(2) ?
    O3 C12 C11 . . 125.8(2) ?
    O2 C12 C11 . . 111.45(18) ?
    N1 C14 C15 . . 113.98(15) ?
    N1 C14 H14A . . 108.8 ?
    C15 C14 H14A . . 108.8 ?
    N1 C14 H14B . . 108.8 ?
    C15 C14 H14B . . 108.8 ?
    H14A C14 H14B . . 107.7 ?
    C6 C7 C8 . . 117.49(18) ?
    C6 C7 H7 . . 121.3 ?
    C8 C7 H7 . . 121.3 ?
    N1 C8 C7 . . 129.22(17) ?
    N1 C8 C3 . . 108.14(16) ?
    C7 C8 C3 . . 122.60(18) ?
    C12 C11 C10 . . 113.33(16) ?
    C12 C11 H11A . . 108.9 ?
    C10 C11 H11A . . 108.9 ?
    C12 C11 H11B . . 108.9 ?
    C10 C11 H11B . . 108.9 ?
    H11A C11 H11B . . 107.7 ?
    N2 C10 C11 . . 113.24(16) ?
    N2 C10 H10A . . 108.9 ?
    C11 C10 H10A . . 108.9 ?
    N2 C10 H10B . . 108.9 ?
    C11 C10 H10B . . 108.9 ?
    H10A C10 H10B . . 107.7 ?
    C14 C15 C16 . . 111.46(16) ?
    C14 C15 H15A . . 109.3 ?
    C16 C15 H15A . . 109.3 ?
    C14 C15 H15B . . 109.3 ?
    C16 C15 H15B . . 109.3 ?
    H15A C15 H15B . . 108.0 ?
    C17 C16 C15 . . 114.53(17) ?
    C17 C16 H16A . . 108.6 ?
    C15 C16 H16A . . 108.6 ?
    C17 C16 H16B . . 108.6 ?
    C15 C16 H16B . . 108.6 ?
    H16A C16 H16B . . 107.6 ?
    C4 C5 C6 . . 121.53(19) ?
    C4 C5 H5 . . 119.2 ?
    C6 C5 H5 . . 119.2 ?
    C7 C6 C5 . . 121.00(18) ?
    C7 C6 H6 . . 119.5 ?
    C5 C6 H6 . . 119.5 ?
    C16 C17 H17A . . 109.5 ?
    C16 C17 H17B . . 109.5 ?
    H17A C17 H17B . . 109.5 ?
    C16 C17 H17C . . 109.5 ?
    H17A C17 H17C . . 109.5 ?
    H17B C17 H17C . . 109.5 ?
    O2 C13 H13A . . 109.5 ?
    O2 C13 H13B . . 109.5 ?
    H13A C13 H13B . . 109.5 ?
    O2 C13 H13C . . 109.5 ?
    H13A C13 H13C . . 109.5 ?
    H13B C13 H13C . . 109.5 ?
loop_
    _geom_torsion_atom_site_label_1
    _geom_torsion_atom_site_label_2
    _geom_torsion_atom_site_label_3
    _geom_torsion_atom_site_label_4
    _geom_torsion_site_symmetry_1
    _geom_torsion_site_symmetry_2
    _geom_torsion_site_symmetry_3
    _geom_torsion_site_symmetry_4
    _geom_torsion
    _geom_torsion_publ_flag
    C8 N1 C1 C2 . . . . 0.6(2) ?
    C14 N1 C1 C2 . . . . 176.18(16) ?
    N1 C1 C2 C3 . . . . -0.4(2) ?
    N1 C1 C2 C9 . . . . -174.69(17) ?
    C1 C2 C3 C4 . . . . -177.5(2) ?
    C9 C2 C3 C4 . . . . -3.0(3) ?
    C1 C2 C3 C8 . . . . 0.0(2) ?
    C9 C2 C3 C8 . . . . 174.42(17) ?
    C10 N2 C9 O1 . . . . 4.9(3) ?
    C10 N2 C9 C2 . . . . -177.58(16) ?
    C1 C2 C9 O1 . . . . 177.91(18) ?
    C3 C2 C9 O1 . . . . 4.7(3) ?
    C1 C2 C9 N2 . . . . 0.4(3) ?
    C3 C2 C9 N2 . . . . -172.86(17) ?
    C8 C3 C4 C5 . . . . -0.6(3) ?
    C2 C3 C4 C5 . . . . 176.6(2) ?
    C13 O2 C12 O3 . . . . -1.3(3) ?
    C13 O2 C12 C11 . . . . 177.36(17) ?
    C1 N1 C14 C15 . . . . 110.6(2) ?
    C8 N1 C14 C15 . . . . -74.5(2) ?
    C1 N1 C8 C7 . . . . 177.15(19) ?
    C14 N1 C8 C7 . . . . 1.6(3) ?
    C1 N1 C8 C3 . . . . -0.6(2) ?
    C14 N1 C8 C3 . . . . -176.13(16) ?
    C6 C7 C8 N1 . . . . -177.13(18) ?
    C6 C7 C8 C3 . . . . 0.3(3) ?
    C4 C3 C8 N1 . . . . 178.29(16) ?
    C2 C3 C8 N1 . . . . 0.3(2) ?
    C4 C3 C8 C7 . . . . 0.4(3) ?
    C2 C3 C8 C7 . . . . -177.55(17) ?
    O3 C12 C11 C10 . . . . -35.6(3) ?
    O2 C12 C11 C10 . . . . 145.76(17) ?
    C9 N2 C10 C11 . . . . -74.0(2) ?
    C12 C11 C10 N2 . . . . -69.1(2) ?
    N1 C14 C15 C16 . . . . -175.70(16) ?
    C14 C15 C16 C17 . . . . -70.2(2) ?
    C3 C4 C5 C6 . . . . 0.2(3) ?
    C8 C7 C6 C5 . . . . -0.7(3) ?
    C4 C5 C6 C7 . . . . 0.5(3) ?
loop_
    _geom_hbond_atom_site_label_D
    _geom_hbond_atom_site_label_H
    _geom_hbond_atom_site_label_A
    _geom_hbond_site_symmetry_A
    _geom_hbond_distance_DH
    _geom_hbond_distance_HA
    _geom_hbond_distance_DA
    _geom_hbond_angle_DHA
    N2 H2 O1 4_565 0.88 2.07 2.860(2) 148.6
data_global
_journal_date_recd_electronic     2009-07-22
_journal_date_accepted     2009-07-28
_journal_name_full     'Acta Crystallographica, Section E'
_journal_year     2009
_journal_volume     65
_journal_issue      9
_journal_page_first     o2063
_journal_page_last     o2063
_journal_paper_category     QO
_journal_coeditor_code     CV2594
_publ_contact_author_name     'Xiang Chao Zeng'
_publ_contact_author_address
;Department of Chemistry,
Jinan University,
Guangzhou,
Guangdong, 510632,
People's Republic of China
;
_publ_contact_author_email     xczeng@126.com
_publ_contact_author_fax     ?
_publ_contact_author_phone     ?
_publ_section_title
;
Methyl 3-[(1-butyl-1<i>H</i>-indol-3-yl)carbonylamino]propionate
;
loop_
    _publ_author_name
    _publ_author_address
    'Gang Huang'
;
Department of Chemistry,
Jinan University,
Guangzhou,
Guangdong 510632,
People's Republic of China
;
    'Xing Yan Xu'
;
Department of Chemistry,
Jinan University,
Guangzhou,
Guangdong 510632,
People's Republic of China
;
    'Xiang Chao Zeng'
;
Department of Chemistry,
Jinan University,
Guangzhou,
Guangdong 510632,
People's Republic of China
;
    'Gui Hong Tang'
;
Department of Chemistry,
Jinan University,
Guangzhou,
Guangdong 510632,
People's Republic of China
;
    'Dong Dong Li'
;
Department of Chemistry,
Jinan University,
Guangzhou,
Guangdong 510632,
People's Republic of China
;
