# Supplementary material for: Methyl 3-[(1-butyl-1H-indol-3-yl)carbonyl­amino]propionate
Source: Acta Crystallogr Sect E Struct Rep Online. 2009 Aug 8;65(Pt 9):o2063. doi: 10.1107/S1600536809029973 (PMC2969888; doi:10.1107/S1600536809029973)
Supplement: Supplementary file 2 [file e-65-o2063-Isup2.hkl]

# 
# h,k,l, Fc-squared, Fo-squared, sigma(Fo-squared) and status flag 
# 
data_I
_shelx_title ' 1 in P2(1)/c' 
_shelx_refln_list_code          4 
_shelx_F_calc_maximum      167.01 
_exptl_crystal_F_000       648.00 
_reflns_d_resolution_high  0.8107 
 
loop_ 
 _symmetry_equiv_pos_as_xyz 
 'x, y, z' 
 '-x, y+1/2, -z+1/2' 
 '-x, -y, -z' 
 'x, -y-1/2, z-1/2' 
 
_cell_length_a    14.1436 
_cell_length_b    12.6849 
_cell_length_c     9.1980 
_cell_angle_alpha  90.000 
_cell_angle_beta  107.151 
_cell_angle_gamma  90.000 
 
_shelx_F_squared_multiplier     1.000 
 
loop_ 
 _refln_index_h 
 _refln_index_k 
 _refln_index_l 
 _refln_F_squared_calc 
 _refln_F_squared_meas 
 _refln_F_squared_sigma 
 _refln_observed_status 
   2   0   0      138.40      171.45      6.89 o 
   3   0   0     1398.85     1485.89     52.71 o 
   4   0   0      127.07      137.63      7.27 o 
   5   0   0     4785.96     5273.35    184.36 o 
   6   0   0      212.74      235.54     11.12 o 
   7   0   0      376.71      350.39     15.35 o 
   8   0   0     2764.44     2662.89     95.31 o 
   9   0   0      362.08      311.02     14.88 o 
  10   0   0       80.46       75.70      8.55 o 
  11   0   0       60.27       59.86      8.74 o 
  12   0   0       14.84        5.92      6.48 o 
  13   0   0      109.27      108.59     10.49 o 
  14   0   0       93.91      111.10     11.84 o 
  15   0   0        0.70        3.82      8.08 o 
  16   0   0       10.19       14.35      9.30 o 
   1   1   0      958.32      536.99     67.72 o 
   2   1   0     2311.62     2208.36     53.67 o 
   3   1   0      729.93      731.29     23.23 o 
   4   1   0     3105.40     3271.44     58.62 o 
   5   1   0      406.12      377.58      8.70 o 
   6   1   0      718.35      759.18     20.40 o 
   7   1   0      783.30      850.98     22.96 o 
   8   1   0      556.21      521.94     15.35 o 
   9   1   0      128.45      108.99      6.00 o 
  10   1   0       36.30       39.53      5.00 o 
  11   1   0      148.49      128.66      7.26 o 
  12   1   0      153.90      140.65      7.85 o 
  13   1   0       19.07       13.09      4.94 o 
  14   1   0       54.45       53.92      6.93 o 
  15   1   0        6.75       17.62      6.03 o 
  16   1   0       55.81       60.71      7.79 o 
   0   2   0       13.14       11.40      1.66 o 
   1   2   0      362.25      315.35     19.25 o 
   2   2   0     4903.91     5212.26    154.26 o 
   3   2   0      740.71      789.82     23.83 o 
   4   2   0     1218.50     1291.99     25.04 o 
   5   2   0      104.52      112.83      4.68 o 
   6   2   0      253.92      249.33      7.89 o 
   7   2   0      780.78      818.10     18.04 o 
   8   2   0       24.47       17.73      2.31 o 
   9   2   0      138.23      117.25      6.35 o 
  10   2   0       71.43       87.36      6.23 o 
  11   2   0      152.09      126.82      7.24 o 
  12   2   0        0.83       -2.96      4.78 o 
  13   2   0      496.63      459.12     15.50 o 
  14   2   0       40.92       37.69      6.33 o 
  15   2   0        4.50       -6.58      8.52 o 
  16   2   0       47.44       68.06      8.63 o 
   1   3   0    10396.92     9881.82    254.89 o 
   2   3   0     5113.35     5372.97    163.31 o 
   3   3   0      851.60      884.40     16.45 o 
   4   3   0     2035.02     2104.79     55.50 o 
   5   3   0      111.70      112.62      3.22 o 
   6   3   0        0.01       -0.48      1.23 o 
   7   3   0     1162.60     1230.13     23.79 o 
   8   3   0      412.42      395.36      8.42 o 
   9   3   0       71.96       79.30      5.81 o 
  10   3   0       92.30       96.75      6.26 o 
  11   3   0      249.69      240.61      9.90 o 
  12   3   0        0.98        3.62      3.93 o 
  13   3   0      131.65      126.82      7.95 o 
  14   3   0      134.98      116.73      7.95 o 
  15   3   0       66.96       69.95     18.93 o 
  16   3   0       65.71       90.82      8.99 o 
   0   4   0     1599.43     1388.14     52.15 o 
   1   4   0     1572.56     1557.94     33.77 o 
   2   4   0     9600.26     9836.54    490.17 o 
   3   4   0     2151.56     2290.55     58.65 o 
   4   4   0       98.90      106.11      4.08 o 
   5   4   0       99.08       94.85      2.85 o 
   6   4   0      412.13      486.85      8.99 o 
   7   4   0      120.42      111.17      3.33 o 
   8   4   0       93.78       82.50      3.37 o 
   9   4   0      213.31      211.34     12.34 o 
  10   4   0       84.27       78.46      9.10 o 
  11   4   0       10.25       11.33      3.72 o 
  12   4   0        6.37        5.04      3.94 o 
  13   4   0        4.20        2.48      4.48 o 
  14   4   0        8.70       -0.44      5.95 o 
  15   4   0        7.09       -4.21      7.60 o 
  16   4   0        9.89        5.44      6.85 o 
   1   5   0      775.09      759.24     25.35 o 
   2   5   0        0.29        0.46      1.46 o 
   3   5   0     2978.22     3036.96     79.60 o 
   4   5   0     1022.62     1046.77     22.66 o 
   5   5   0       56.69       65.73      2.61 o 
   6   5   0       27.52       38.73      3.22 o 
   7   5   0      766.30      758.07     13.54 o 
   8   5   0      416.89      446.61      8.79 o 
   9   5   0        0.01       -0.52      3.26 o 
  10   5   0       48.23       37.25      4.36 o 
  11   5   0       38.17       36.96      4.63 o 
  12   5   0      224.94      235.02      8.57 o 
  13   5   0       68.93       53.50      7.09 o 
  14   5   0        3.05       -8.00      5.69 o 
  15   5   0      147.15      148.18     12.86 o 
   0   6   0     1575.31     1523.04     57.91 o 
   1   6   0       58.18       46.19      3.53 o 
   2   6   0       97.04       96.09      3.92 o 
   3   6   0     1349.82     1382.28     37.45 o 
   4   6   0        3.62        1.15      1.89 o 
   5   6   0     1348.12     1381.57     23.37 o 
   6   6   0      124.91      130.72      3.86 o 
   7   6   0       60.87       63.23      3.00 o 
   8   6   0       57.26       60.32      3.26 o 
   9   6   0      825.15      826.04     19.49 o 
  10   6   0       48.93       58.72      4.99 o 
  11   6   0      180.88      184.05     16.75 o 
  12   6   0        0.46        4.81      5.14 o 
  13   6   0       55.10       60.54     10.34 o 
  14   6   0       55.90       43.89      7.33 o 
  15   6   0       14.32        1.52      6.99 o 
   1   7   0       85.99       77.19      4.49 o 
   2   7   0     1033.09      993.32     22.69 o 
   3   7   0     2053.52     2019.47    118.37 o 
   4   7   0      670.53      706.77     26.95 o 
   5   7   0       26.26       17.51      3.86 o 
   6   7   0      129.16      126.16      3.97 o 
   7   7   0      258.30      264.93      6.20 o 
   8   7   0      352.05      351.90      7.69 o 
   9   7   0      330.85      320.68      8.27 o 
  10   7   0       93.07       97.60      5.71 o 
  11   7   0        3.44        4.91      4.87 o 
  12   7   0        0.34       -3.34     15.05 o 
  13   7   0       33.36       47.86     11.79 o 
  14   7   0      190.81      185.39     10.38 o 
   0   8   0        0.05        0.31      3.82 o 
   1   8   0       82.46       79.63      4.88 o 
   2   8   0      455.81      403.25     13.04 o 
   3   8   0       39.56       30.29      3.21 o 
   4   8   0      188.60      189.80      8.57 o 
   5   8   0       20.56       13.93      3.54 o 
   6   8   0      519.88      564.35     14.14 o 
   7   8   0       39.55       43.36      6.42 o 
   8   8   0       78.28       80.78      4.73 o 
   9   8   0      299.60      298.77      8.13 o 
  10   8   0       51.21       71.81      6.82 o 
  11   8   0       84.07       96.72      8.00 o 
  12   8   0       36.54       32.12     10.27 o 
  13   8   0       54.23       76.84     11.40 o 
  14   8   0      142.36      160.14     10.26 o 
   1   9   0        0.28        0.09      3.07 o 
   2   9   0      879.76      831.69     24.32 o 
   3   9   0       32.00       26.50      4.22 o 
   4   9   0      149.20      139.56     14.73 o 
   5   9   0      505.57      514.10     16.60 o 
   6   9   0        5.42        1.59      2.88 o 
   7   9   0        1.38        4.32      3.12 o 
   8   9   0      145.48      156.30      6.49 o 
   9   9   0        5.32        5.32     10.37 o 
  10   9   0      295.82      284.69     11.34 o 
  11   9   0       19.80       22.16      6.13 o 
  12   9   0        0.29       -6.44      6.89 o 
  13   9   0        0.00       -1.27      6.78 o 
   0  10   0      323.03      303.22     15.97 o 
   1  10   0       39.17       28.82      5.95 o 
   2  10   0        0.09        0.74      3.81 o 
   3  10   0      120.80       95.33      6.63 o 
   4  10   0       29.27       23.08      4.96 o 
   5  10   0      145.52      141.31     12.12 o 
   6  10   0       35.70       38.57      4.00 o 
   7  10   0      109.55      114.54      6.04 o 
   8  10   0       22.40       26.76      4.72 o 
   9  10   0       38.66       54.34      9.76 o 
  10  10   0       33.63       45.98      9.68 o 
  11  10   0        0.36       -8.64      8.52 o 
  12  10   0       32.11       42.06     12.48 o 
   1  11   0      146.13      142.72     11.49 o 
   2  11   0      421.99      419.02     14.78 o 
   3  11   0       62.37       65.14      6.49 o 
   4  11   0      102.17       98.40      8.71 o 
   5  11   0        0.76       -2.37      4.49 o 
   6  11   0      123.26      112.94      9.37 o 
   7  11   0        0.80       -5.55      3.70 o 
   8  11   0        0.99       -6.21      5.07 o 
   9  11   0        1.58       -7.22      5.65 o 
  10  11   0        7.89       -4.92      8.90 o 
  11  11   0       97.50      121.18     13.72 o 
   0  12   0      333.21      307.48     17.32 o 
   1  12   0       12.48       10.36      5.06 o 
   2  12   0       18.07        7.77      4.98 o 
   3  12   0      165.14      152.30      9.71 o 
   4  12   0       18.08       13.21      5.38 o 
   5  12   0       27.22       29.65      6.25 o 
   6  12   0        0.96        1.52      4.47 o 
   7  12   0        4.28        0.21      4.66 o 
   8  12   0       32.10       37.54      7.81 o 
   9  12   0        2.17       -9.05      8.93 o 
  10  12   0        3.16       -6.55      9.68 o 
   1  13   0        0.02       -7.72      5.15 o 
   2  13   0       24.20       20.36      5.99 o 
   3  13   0       74.90       80.68      8.07 o 
   4  13   0        7.41       -0.80      5.65 o 
   5  13   0        0.00       -1.52      5.85 o 
   6  13   0       49.90       46.63      6.13 o 
   7  13   0      110.24      124.22      8.63 o 
   8  13   0       57.69       53.48      7.98 o 
   9  13   0        1.00        3.26     10.52 o 
   0  14   0      190.70      193.19     14.88 o 
   1  14   0      151.15      143.13      9.27 o 
   2  14   0       29.83       44.31      7.08 o 
   3  14   0        0.76       -2.36      7.81 o 
   4  14   0       11.47       15.41      6.75 o 
   5  14   0        4.26       11.66      5.80 o 
   6  14   0       34.14       40.31      6.51 o 
   7  14   0       15.56       14.12      6.22 o 
   1  15   0        0.26        4.18      9.22 o 
   2  15   0        0.21        0.97      6.73 o 
   3  15   0       17.53       17.31      7.37 o 
   4  15   0        0.21       -8.38      6.72 o 
 -17   1   1       18.81       22.10      7.22 o 
 -16   1   1       30.38       28.09      7.01 o 
 -15   1   1       21.27       16.94      6.01 o 
 -14   1   1       79.22       87.56     13.83 o 
 -13   1   1      209.16      188.91      9.14 o 
 -12   1   1     1192.61     1118.65     31.07 o 
 -11   1   1       37.10       44.23      7.96 o 
 -10   1   1      309.12      287.55     10.35 o 
  -9   1   1      594.76      592.67     17.14 o 
  -8   1   1       14.26       19.42      5.17 o 
  -7   1   1        9.64        5.48      5.56 o 
  -6   1   1       41.46       52.78      5.39 o 
  -5   1   1     5929.04     6349.92    156.47 o 
  -4   1   1     8704.26     9005.42    395.33 o 
  -3   1   1     8997.93     9178.22    163.39 o 
  -2   1   1        3.49        3.35      1.26 o 
  -1   1   1     3958.10     4282.84    151.05 o 
   0   1   1     5686.53     5498.98    100.23 o 
   1   1   1       62.12       62.73      3.55 o 
   2   1   1      834.21      854.34     15.75 o 
   3   1   1     4525.62     4559.94     81.51 o 
   4   1   1     3185.20     3366.06     60.38 o 
   5   1   1     1411.31     1463.98     26.88 o 
   6   1   1      492.51      542.27     10.79 o 
   7   1   1      246.37      267.63      6.16 o 
   8   1   1      381.54      378.39      8.18 o 
   9   1   1        1.49        1.01      3.37 o 
  10   1   1      225.44      222.86     12.07 o 
  11   1   1       97.37       99.35      8.33 o 
  12   1   1      246.56      237.11     12.59 o 
  13   1   1        8.10        1.68      4.86 o 
  14   1   1       10.14       15.07      5.60 o 
  15   1   1       16.01       21.13      6.47 o 
  16   1   1       13.01        1.66      6.46 o 
 -16   2   1       47.45       62.04      6.84 o 
 -15   2   1      160.95      140.45      8.62 o 
 -14   2   1      182.30      158.67      8.75 o 
 -13   2   1       40.90       34.92      5.97 o 
 -12   2   1       46.85       44.98     11.65 o 
 -11   2   1      735.70      725.97     21.24 o 
 -10   2   1        8.74        6.77      3.95 o 
  -9   2   1        7.37       10.17      3.47 o 
  -8   2   1      557.32      546.74     15.72 o 
  -7   2   1        1.04        1.69      1.54 o 
  -6   2   1     5909.36     6279.64    210.77 o 
  -5   2   1        0.39        1.79      0.94 o 
  -4   2   1        0.20       -1.00      0.83 o 
  -3   2   1      380.96      386.37      7.65 o 
  -2   2   1      253.53      230.62      9.02 o 
  -1   2   1     5162.24     5481.81    116.06 o 
   0   2   1      474.35      368.89      8.52 o 
   1   2   1     4333.42     4631.09     91.61 o 
   2   2   1     2365.87     2389.05     50.09 o 
   3   2   1      461.14      448.50      7.86 o 
   4   2   1     1368.73     1464.33     30.77 o 
   5   2   1      343.68      355.77      8.61 o 
   6   2   1      466.39      451.16      9.21 o 
   7   2   1      671.61      640.07     12.97 o 
   8   2   1      600.90      638.68     13.90 o 
   9   2   1      570.06      537.01     16.34 o 
  10   2   1        2.11       -0.36      3.93 o 
  11   2   1      220.34      205.34      9.18 o 
  12   2   1        0.50        0.69      4.50 o 
  13   2   1        0.99       -5.52     10.26 o 
  14   2   1      211.07      182.94     14.97 o 
  15   2   1       26.33       19.53      6.64 o 
  16   2   1        1.89       -1.20      6.73 o 
 -16   3   1        5.84        2.29      5.71 o 
 -15   3   1      209.16      196.97     10.61 o 
 -14   3   1      166.75      163.38     13.06 o 
 -13   3   1      103.78      100.05      6.41 o 
 -12   3   1      355.27      331.36     12.40 o 
 -11   3   1       11.44       10.39      3.78 o 
 -10   3   1      305.83      288.63      8.68 o 
  -9   3   1        0.06       -3.03      2.61 o 
  -8   3   1       74.18       75.11      3.49 o 
  -7   3   1     1094.85     1111.39     18.77 o 
  -6   3   1        1.06        5.42      1.38 o 
  -5   3   1      800.42      818.09     13.90 o 
  -4   3   1     1051.75     1159.45     21.69 o 
  -3   3   1      160.46      199.49      4.45 o 
  -2   3   1     3375.21     3570.28     75.99 o 
  -1   3   1        8.02        5.75      1.45 o 
   0   3   1    15763.65    15827.09    334.10 o 
   1   3   1    27893.83    29671.45    813.37 o 
   2   3   1     4325.73     4660.68     84.49 o 
   3   3   1     1034.66     1110.07     27.22 o 
   4   3   1     1649.21     1737.64     28.58 o 
   5   3   1        0.05       -0.37      1.38 o 
   6   3   1       22.91       16.70      1.82 o 
   7   3   1       88.47       74.54      2.78 o 
   8   3   1       48.78       45.32      2.53 o 
   9   3   1      681.54      692.04     16.54 o 
  10   3   1      181.86      160.89      6.58 o 
  11   3   1       89.74       98.13      5.98 o 
  12   3   1        0.02       -0.38      5.06 o 
  13   3   1       21.19       27.48      5.92 o 
  14   3   1      176.23      163.46      9.18 o 
  15   3   1       14.42        5.93      6.18 o 
 -16   4   1       63.76       68.98     13.16 o 
 -15   4   1        0.02       -4.84      5.18 o 
 -14   4   1      119.55      122.01      7.26 o 
 -13   4   1      122.99      118.57      6.43 o 
 -12   4   1      187.63      190.39      7.54 o 
 -11   4   1      154.64      137.46      6.28 o 
 -10   4   1      161.48      153.18      6.21 o 
  -9   4   1       56.03       38.42      3.72 o 
  -8   4   1        3.55        3.31      1.95 o 
  -7   4   1      136.29      138.64      3.95 o 
  -6   4   1     2246.18     2434.35     43.46 o 
  -5   4   1      323.64      331.85      6.43 o 
  -4   4   1     2865.27     3042.35     55.70 o 
  -3   4   1      542.49      549.98     19.55 o 
  -2   4   1       90.46       85.63      3.25 o 
  -1   4   1      143.96      146.21      5.81 o 
   0   4   1     2448.58     2362.44     62.02 o 
   1   4   1     2116.15     1961.77     51.79 o 
   2   4   1     2938.42     2998.43     64.15 o 
   3   4   1      209.78      256.92      9.23 o 
   4   4   1     1242.62     1456.42     24.24 o 
   5   4   1        9.72       12.30      1.66 o 
   6   4   1        2.03       -1.19      1.85 o 
   7   4   1        2.64        0.09      1.67 o 
   8   4   1      787.88      783.29     15.36 o 
   9   4   1      244.09      238.13      7.69 o 
  10   4   1       47.60       56.77      4.85 o 
  11   4   1       82.89       94.05      7.40 o 
  12   4   1      295.12      284.11     11.38 o 
  13   4   1        3.47       -8.69      5.79 o 
  14   4   1       11.46       11.44      5.96 o 
  15   4   1        0.09        3.62      6.52 o 
 -16   5   1       46.43       98.33      9.79 o 
 -15   5   1      248.74      265.45     14.88 o 
 -14   5   1        4.28        1.42      4.88 o 
 -13   5   1       16.34       25.62      4.88 o 
 -12   5   1       83.18       93.23      6.06 o 
 -11   5   1       54.95       55.66      4.95 o 
 -10   5   1       21.14       24.61      3.93 o 
  -9   5   1      252.88      233.60      6.33 o 
  -8   5   1      438.12      419.13      8.29 o 
  -7   5   1        0.54       -2.45      1.63 o 
  -6   5   1        2.96        1.77      1.64 o 
  -5   5   1      730.13      787.17     15.47 o 
  -4   5   1      636.94      658.86     15.04 o 
  -3   5   1      126.34      110.30      4.06 o 
  -2   5   1      113.98      130.69      4.94 o 
  -1   5   1      625.90      717.48     16.50 o 
   0   5   1      432.25      385.82     11.68 o 
   1   5   1      101.17       89.62      7.25 o 
   2   5   1       42.48       30.68      4.30 o 
   3   5   1      161.02      146.72      7.19 o 
   4   5   1      418.84      435.82      9.13 o 
   5   5   1     3623.17     3954.64     64.30 o 
   6   5   1       92.63       96.25      3.25 o 
   7   5   1      113.48      110.35      3.60 o 
   8   5   1       60.71       63.55      3.96 o 
   9   5   1        0.35       -5.02      3.35 o 
  10   5   1      182.88      168.30      9.85 o 
  11   5   1       42.40       46.05      6.02 o 
  12   5   1       17.87       18.67      5.56 o 
  13   5   1      226.00      211.75     12.69 o 
  14   5   1      104.08      121.05      8.49 o 
  15   5   1       13.33       13.20      6.73 o 
 -15   6   1       27.33       36.50      7.14 o 
 -14   6   1        0.28       -5.92      5.83 o 
 -13   6   1      124.59      117.35      6.76 o 
 -12   6   1        2.90        4.39      4.38 o 
 -11   6   1        4.11        3.38      3.81 o 
 -10   6   1        0.22       -1.60      3.36 o 
  -9   6   1        0.17       -1.78      2.66 o 
  -8   6   1      277.98      307.34      6.76 o 
  -7   6   1       67.29       67.75      3.10 o 
  -6   6   1       21.28       24.48      2.23 o 
  -5   6   1      152.87      167.06      4.73 o 
  -4   6   1     1221.48     1215.36     27.26 o 
  -3   6   1       25.41       27.40      2.64 o 
  -2   6   1     2084.88     2011.90     48.60 o 
  -1   6   1      167.16      149.70      4.99 o 
   0   6   1      931.85      841.55     25.48 o 
   1   6   1     1000.45      874.81     24.54 o 
   2   6   1      561.15      603.35     17.74 o 
   3   6   1     3831.87     4174.79     89.40 o 
   4   6   1      773.25      797.00     15.82 o 
   5   6   1       34.52       24.34      3.40 o 
   6   6   1        9.34       11.65      2.39 o 
   7   6   1      208.45      199.75      5.12 o 
   8   6   1      192.65      212.03      6.03 o 
   9   6   1       42.64       42.12      6.01 o 
  10   6   1        7.61        1.30      4.48 o 
  11   6   1       16.91       18.98      5.68 o 
  12   6   1        8.98        8.32      5.40 o 
  13   6   1       34.56       44.87      7.19 o 
  14   6   1       48.51       64.53     10.54 o 
 -15   7   1       17.73       10.92      6.94 o 
 -14   7   1        3.36       15.51      7.88 o 
 -13   7   1        2.55        1.45      4.78 o 
 -12   7   1       20.04       21.22      7.08 o 
 -11   7   1       95.99       97.18      6.08 o 
 -10   7   1       11.91       12.68      3.99 o 
  -9   7   1      695.05      707.63     16.32 o 
  -8   7   1        5.19        8.62      2.51 o 
  -7   7   1       49.24       47.42      3.08 o 
  -6   7   1       50.72       47.55      3.34 o 
  -5   7   1      191.02      183.15      6.19 o 
  -4   7   1      325.43      359.94      9.70 o 
  -3   7   1     1047.64     1074.60     31.40 o 
  -2   7   1        5.63        2.10      2.16 o 
  -1   7   1      323.02      319.07     10.64 o 
   0   7   1       48.71       59.98      4.93 o 
   1   7   1      159.52      171.46      8.43 o 
   2   7   1     2972.40     3057.78     80.92 o 
   3   7   1      848.72      791.97     18.59 o 
   4   7   1      319.07      328.10      7.77 o 
   5   7   1        1.60        4.88      2.27 o 
   6   7   1        5.50        0.26      2.26 o 
   7   7   1        7.05        7.65      2.48 o 
   8   7   1      102.52       93.03      4.39 o 
   9   7   1        7.63       16.57      5.05 o 
  10   7   1      232.52      197.02      9.32 o 
  11   7   1        9.73        6.39      5.44 o 
  12   7   1        7.82       -1.00      7.05 o 
  13   7   1        0.04        0.02      6.36 o 
  14   7   1        0.05       -3.21      7.03 o 
 -14   8   1        0.02       -6.45      6.51 o 
 -13   8   1        0.71       -9.54      7.52 o 
 -12   8   1       37.10       29.82      5.40 o 
 -11   8   1        9.80       14.23      4.64 o 
 -10   8   1       27.01       27.54      4.63 o 
  -9   8   1        0.78       -3.74      3.00 o 
  -8   8   1       41.66       44.94      3.93 o 
  -7   8   1      105.98       99.63      5.16 o 
  -6   8   1        8.52        5.02      3.03 o 
  -5   8   1        0.71       -3.83      2.67 o 
  -4   8   1       81.55       76.16      4.37 o 
  -3   8   1        6.77        4.59      2.58 o 
  -2   8   1      181.96      162.23      5.80 o 
  -1   8   1       13.07       11.64      3.28 o 
   0   8   1       19.92        8.55      3.16 o 
   1   8   1       56.18       65.04      4.84 o 
   2   8   1     1026.11     1037.69     29.48 o 
   3   8   1     2009.18     2079.90     99.51 o 
   4   8   1     1179.15     1165.90     22.85 o 
   5   8   1      109.04      100.82      4.25 o 
   6   8   1       35.09       30.16      3.87 o 
   7   8   1       33.98       36.49      3.63 o 
   8   8   1      163.35      172.25      5.75 o 
   9   8   1       19.27       12.12      6.14 o 
  10   8   1       16.67       19.87      5.97 o 
  11   8   1      193.23      201.80     14.35 o 
  12   8   1        0.33       -7.50      6.05 o 
  13   8   1       75.63       91.53      9.08 o 
 -14   9   1       42.76       63.58     12.06 o 
 -13   9   1       12.88       15.63      9.80 o 
 -12   9   1       74.61       85.96      8.03 o 
 -11   9   1       58.01       69.41     12.65 o 
 -10   9   1       15.15       10.34      5.87 o 
  -9   9   1        1.11        1.31      3.89 o 
  -8   9   1      151.71      176.51      8.19 o 
  -7   9   1        3.23        0.12      3.02 o 
  -6   9   1       38.34       42.64      4.43 o 
  -5   9   1        7.82       -0.82      3.05 o 
  -4   9   1      169.50      173.76      6.60 o 
  -3   9   1       97.26       69.06      8.39 o 
  -2   9   1        1.55        1.31      3.33 o 
  -1   9   1      241.76      233.78     12.17 o 
   0   9   1        9.86       11.86      3.67 o 
   1   9   1      557.72      536.23     16.95 o 
   2   9   1       40.23       40.38      4.83 o 
   3   9   1       42.71       50.97      5.39 o 
   4   9   1      226.03      229.25      7.61 o 
   5   9   1      296.51      289.20      7.69 o 
   6   9   1      466.73      449.70     12.09 o 
   7   9   1        0.08       -4.45      3.41 o 
   8   9   1       22.95       22.07      4.51 o 
   9   9   1      665.98      644.53     28.10 o 
  10   9   1       29.50       36.85      6.58 o 
  11   9   1       21.10       33.81      6.88 o 
  12   9   1       22.31       25.96      7.45 o 
  13   9   1        9.94       11.38      7.53 o 
 -13  10   1       22.21       29.66     10.93 o 
 -12  10   1       19.89       11.28      8.80 o 
 -11  10   1       42.60       17.32      8.80 o 
 -10  10   1      206.49      208.46     14.25 o 
  -9  10   1        8.33        2.07      4.40 o 
  -8  10   1      148.12      147.15      5.92 o 
  -7  10   1      300.23      329.54     10.13 o 
  -6  10   1        0.14       -5.20      3.47 o 
  -5  10   1       27.41       28.77      4.37 o 
  -4  10   1       16.23       12.14      3.65 o 
  -3  10   1       48.48       51.02      5.52 o 
  -2  10   1      216.65      225.93      9.54 o 
  -1  10   1       35.69       33.22      4.95 o 
   0  10   1       25.03       23.30      4.50 o 
   1  10   1       15.47       19.54      4.54 o 
   2  10   1      144.10      132.80      7.38 o 
   3  10   1     1125.43     1105.13     36.79 o 
   4  10   1      314.17      304.15      9.42 o 
   5  10   1        6.41        1.95      3.61 o 
   6  10   1      169.79      162.98      7.09 o 
   7  10   1      161.57      149.33     18.28 o 
   8  10   1      536.52      576.56     18.69 o 
   9  10   1       23.72       21.05      8.36 o 
  10  10   1        5.43       -1.35      9.52 o 
  11  10   1        6.19       14.53      9.80 o 
  12  10   1        4.45       -2.04     11.06 o 
 -12  11   1       23.12       28.00     10.34 o 
 -11  11   1       12.08        7.64      8.86 o 
 -10  11   1      102.33      113.20     11.59 o 
  -9  11   1        0.44       -6.26      4.70 o 
  -8  11   1       16.10        6.57      5.22 o 
  -7  11   1       57.21       73.36      5.20 o 
  -6  11   1        0.15       -6.18      4.12 o 
  -5  11   1       22.09       19.16      5.25 o 
  -4  11   1        1.11       -2.14      5.51 o 
  -3  11   1      344.03      329.13     12.53 o 
  -2  11   1        0.61       -2.55      4.90 o 
  -1  11   1      200.11      198.13      9.15 o 
   0  11   1      206.63      181.78      8.67 o 
   1  11   1       27.02       20.74      4.95 o 
   2  11   1      111.61       90.85      6.50 o 
   3  11   1      352.61      347.56     13.16 o 
   4  11   1      321.66      309.05      9.75 o 
   5  11   1       28.06       15.47      4.30 o 
   6  11   1        0.20       -0.21      4.12 o 
   7  11   1      186.79      216.41      8.29 o 
   8  11   1        4.32        3.75      7.44 o 
   9  11   1       13.58       11.15      9.02 o 
  10  11   1       28.18       27.03     10.52 o 
  11  11   1       15.92       22.96     11.43 o 
 -11  12   1        0.42        2.47     10.05 o 
 -10  12   1        0.06      -13.01      8.68 o 
  -9  12   1        2.23        3.71     11.40 o 
  -8  12   1       37.30       43.93      6.23 o 
  -7  12   1        9.02       15.00      4.52 o 
  -6  12   1        0.21       -0.21      4.47 o 
  -5  12   1       68.41       88.79      7.97 o 
  -4  12   1       24.15       29.61      5.84 o 
  -3  12   1        6.15        2.66      4.92 o 
  -2  12   1       10.21        4.05      4.73 o 
  -1  12   1      108.13       95.72      7.00 o 
   0  12   1       10.55        8.25      4.80 o 
   1  12   1       87.32       96.36      7.33 o 
   2  12   1        0.96        2.83      5.56 o 
   3  12   1       72.82       75.92      7.36 o 
   4  12   1        2.66        5.80      4.43 o 
   5  12   1      156.86      151.30      7.12 o 
   6  12   1      269.00      299.94     11.53 o 
   7  12   1       27.62       28.78      5.61 o 
   8  12   1       89.44      117.56      9.29 o 
   9  12   1        6.78       17.01     10.65 o 
  10  12   1       43.92       54.78     13.03 o 
  -9  13   1       28.63       19.08      7.22 o 
  -8  13   1        3.02       -0.54      6.31 o 
  -7  13   1       40.27       51.57      5.58 o 
  -6  13   1      141.35      157.25     12.72 o 
  -5  13   1       11.94       22.69      6.37 o 
  -4  13   1       81.80       84.55      8.22 o 
  -3  13   1       42.34       38.06      7.99 o 
  -2  13   1       82.60       86.28     14.88 o 
  -1  13   1        5.61        1.92      5.14 o 
   0  13   1       52.42       49.66      6.86 o 
   1  13   1      141.71      147.55      8.80 o 
   2  13   1        1.18       -1.91      5.27 o 
   3  13   1        4.63        0.24      5.97 o 
   4  13   1      102.67      105.57      8.86 o 
   5  13   1       43.28       55.59      6.26 o 
   6  13   1      103.06      116.88      7.90 o 
   7  13   1        1.82       -3.45      6.25 o 
   8  13   1       26.87       39.08      7.86 o 
  -7  14   1        6.70        1.03      6.02 o 
  -6  14   1       84.62       98.19      9.69 o 
  -5  14   1       30.75       18.51      7.17 o 
  -4  14   1        3.82        2.98      6.55 o 
  -3  14   1        5.13        4.48      6.36 o 
  -2  14   1       26.57       20.99      6.63 o 
  -1  14   1      152.59      142.99      9.17 o 
   0  14   1       35.33       36.02      7.16 o 
   1  14   1        0.38       -7.63      7.50 o 
   2  14   1       22.34       12.49      6.33 o 
   3  14   1       43.81       55.08      7.99 o 
   4  14   1       22.63       23.62      6.88 o 
   5  14   1      217.80      227.47     11.63 o 
   6  14   1      281.03      314.57     28.83 o 
  -4  15   1       49.87       56.92     10.21 o 
  -3  15   1        6.38        0.38      6.70 o 
  -2  15   1       80.89       70.33      8.85 o 
  -1  15   1       29.07       30.89      7.53 o 
   0  15   1       33.91       38.86      7.77 o 
   1  15   1        2.39       -7.46      6.26 o 
   2  15   1        1.01        6.25      6.87 o 
   3  15   1        5.43       -8.13      6.71 o 
   4  15   1        2.34       -6.61      6.83 o 
 -17   0   2        0.00        0.34      9.49 o 
 -16   0   2        2.40        9.05      9.37 o 
 -15   0   2      205.75      179.32     13.75 o 
 -14   0   2      668.46      559.34     25.62 o 
 -13   0   2     2559.63     2381.78     87.70 o 
 -12   0   2       23.03       16.88      6.83 o 
 -11   0   2      114.45      105.80      9.40 o 
 -10   0   2      264.90      236.51     12.81 o 
  -9   0   2      278.86      239.83     12.28 o 
  -8   0   2      710.39      659.47     26.12 o 
  -7   0   2     5000.97     5543.81    194.22 o 
  -6   0   2       57.81       37.77     10.18 o 
  -5   0   2      154.41      174.64      9.98 o 
  -4   0   2       17.66       19.60      1.81 o 
  -3   0   2      541.85      562.18     51.90 o 
  -2   0   2     7025.46     7378.06    272.18 o 
  -1   0   2     1005.70      991.17     37.30 o 
   0   0   2     3279.24     3249.68     68.00 o 
   1   0   2     9323.47     9028.64    329.66 o 
   2   0   2     6392.32     6756.54    170.30 o 
   3   0   2      892.16      883.91     23.39 o 
   4   0   2     1665.00     1687.54     43.68 o 
   5   0   2     1870.67     1992.72     51.53 o 
   6   0   2      620.91      662.09     18.54 o 
   7   0   2      532.47      596.31     17.19 o 
   8   0   2      306.91      319.81     10.60 o 
   9   0   2        0.22       -4.57      5.29 o 
  10   0   2      331.24      320.67     16.82 o 
  11   0   2      390.55      377.05     18.76 o 
  12   0   2      112.02       94.09      9.99 o 
  13   0   2       23.71       24.93      8.49 o 
  14   0   2       19.31       16.54      8.93 o 
  15   0   2       65.86       91.11     12.78 o 
 -17   1   2        0.00       -7.92      6.69 o 
 -16   1   2      192.49      192.75     10.38 o 
 -15   1   2      111.22      115.11      8.38 o 
 -14   1   2        5.33       -4.24      5.08 o 
 -13   1   2        4.03        1.74      4.71 o 
 -12   1   2       50.58       62.90      7.71 o 
 -11   1   2     1442.95     1435.65     38.29 o 
 -10   1   2        7.32       13.74      3.95 o 
  -9   1   2        8.96        9.85      4.98 o 
  -8   1   2      125.88      110.36      5.41 o 
  -7   1   2     1251.99     1407.70     36.26 o 
  -6   1   2      297.50      322.54      9.75 o 
  -5   1   2       10.55       12.05      1.99 o 
  -4   1   2      278.42      346.99      9.59 o 
  -3   1   2     2639.86     2863.02     81.74 o 
  -2   1   2       25.18       26.07      2.20 o 
  -1   1   2     4381.08     4583.53     97.21 o 
   0   1   2     2235.08     2059.67     40.36 o 
   1   1   2     2219.23     2164.40     41.78 o 
   2   1   2      855.79      912.43     22.49 o 
   3   1   2       59.93       63.65      2.41 o 
   4   1   2     1842.46     1937.71     35.30 o 
   5   1   2       64.86       71.04      2.83 o 
   6   1   2       19.50        6.38      1.81 o 
   7   1   2       27.23       20.81      2.34 o 
   8   1   2      293.25      288.13      6.99 o 
   9   1   2     1292.82     1203.82     32.65 o 
  10   1   2      345.59      338.81     12.20 o 
  11   1   2       58.29       72.89      6.81 o 
  12   1   2      353.83      352.90     13.14 o 
  13   1   2       43.20       39.30      6.57 o 
  14   1   2       47.90       46.62      7.08 o 
  15   1   2       13.24        9.17      6.32 o 
 -17   2   2       18.82       25.00      6.56 o 
 -16   2   2       61.04       66.58      6.96 o 
 -15   2   2       62.89       68.49      6.46 o 
 -14   2   2        4.40        0.22      6.98 o 
 -13   2   2       62.67       56.63      6.55 o 
 -12   2   2       58.79       55.16      6.07 o 
 -11   2   2       35.90       44.46      5.50 o 
 -10   2   2      212.61      216.41      8.56 o 
  -9   2   2      764.83      758.19     21.14 o 
  -8   2   2     1634.46     1678.82     35.38 o 
  -7   2   2       28.40       26.89      2.58 o 
  -6   2   2      253.91      254.03      5.60 o 
  -5   2   2      515.74      512.99      8.97 o 
  -4   2   2     1997.22     2176.59     39.87 o 
  -3   2   2       18.01       43.01      2.28 o 
  -2   2   2        0.89        1.11      1.77 o 
  -1   2   2       57.82       70.35      2.99 o 
   0   2   2     8070.96     7896.38    142.83 o 
   1   2   2      367.94      304.98      6.26 o 
   2   2   2       13.78       16.13      1.46 o 
   3   2   2      271.45      276.83      7.25 o 
   4   2   2      695.59      679.44     13.25 o 
   5   2   2      808.99      875.32     16.83 o 
   6   2   2       23.23       24.13      2.28 o 
   7   2   2        6.65        5.54      2.06 o 
   8   2   2       42.94       53.65      3.23 o 
   9   2   2       37.46       43.65      5.48 o 
  10   2   2       57.74       65.20      6.33 o 
  11   2   2      778.83      748.66     22.38 o 
  12   2   2       18.10       11.99      5.02 o 
  13   2   2       13.91       15.91      5.75 o 
  14   2   2        3.49       -0.15      5.86 o 
  15   2   2       20.91       31.93      7.28 o 
 -17   3   2       26.90       35.50      6.93 o 
 -16   3   2        0.24       -0.01      5.44 o 
 -15   3   2      224.24      216.86      9.06 o 
 -14   3   2        2.91        4.10      4.43 o 
 -13   3   2      110.20      101.40      6.34 o 
 -12   3   2      272.84      260.28      8.69 o 
 -11   3   2      289.27      276.43      8.68 o 
 -10   3   2       94.18       80.17      4.73 o 
  -9   3   2     1286.18     1299.89     30.73 o 
  -8   3   2       39.65       32.46      2.36 o 
  -7   3   2       56.99       51.08      2.89 o 
  -6   3   2        1.33       -1.31      1.21 o 
  -5   3   2        0.84        2.95      1.28 o 
  -4   3   2      804.19      805.47     19.59 o 
  -3   3   2       57.48       64.65      5.48 o 
  -2   3   2     1080.23     1073.50     23.69 o 
  -1   3   2      151.07      153.03      4.51 o 
   0   3   2      135.71      124.93      8.48 o 
   1   3   2       60.58       56.00      2.51 o 
   2   3   2     1162.87     1198.81     22.26 o 
   3   3   2      207.71      197.09      5.64 o 
   4   3   2      163.76      168.50      3.90 o 
   5   3   2      279.04      277.98      5.73 o 
   6   3   2       27.97       26.75      2.35 o 
   7   3   2     1470.01     1518.09     25.59 o 
   8   3   2       75.07       75.51      3.19 o 
   9   3   2        1.47       -2.06      3.90 o 
  10   3   2      184.37      148.02      8.05 o 
  11   3   2       64.44       79.10      7.01 o 
  12   3   2       16.18       15.69      5.70 o 
  13   3   2        0.37       -2.37      5.56 o 
  14   3   2        3.55        7.64      6.10 o 
  15   3   2        2.98       11.41     10.34 o 
 -16   4   2       90.55      114.04      8.83 o 
 -15   4   2       71.74       69.20      7.30 o 
 -14   4   2       73.90      105.44      7.07 o 
 -13   4   2      284.74      262.91      9.18 o 
 -12   4   2      156.87      127.09      8.34 o 
 -11   4   2     1128.48     1128.39     25.81 o 
 -10   4   2      178.36      165.96      6.37 o 
  -9   4   2      181.02      173.05      5.10 o 
  -8   4   2       46.10       47.21      4.64 o 
  -7   4   2     1014.79     1054.47     18.01 o 
  -6   4   2        0.00        2.10      1.37 o 
  -5   4   2      402.82      440.25     10.46 o 
  -4   4   2      109.51       92.36      6.16 o 
  -3   4   2      176.41      167.98      5.08 o 
  -2   4   2      941.45      981.75     21.96 o 
  -1   4   2       35.26       26.90      3.60 o 
   0   4   2      198.81      190.06      4.84 o 
   1   4   2     1856.93     1813.98     38.53 o 
   2   4   2      143.87      136.25      8.55 o 
   3   4   2      145.09      120.59      3.97 o 
   4   4   2      397.79      426.17     10.26 o 
   5   4   2      226.22      211.95      4.78 o 
   6   4   2      265.58      245.93      5.47 o 
   7   4   2      100.36      101.62      3.44 o 
   8   4   2      104.60       99.69      4.07 o 
   9   4   2      645.40      643.19     19.30 o 
  10   4   2       41.55       49.03      5.84 o 
  11   4   2       57.74       52.37      6.25 o 
  12   4   2      125.43      102.20      7.43 o 
  13   4   2      108.90      111.71      8.99 o 
  14   4   2        0.64        1.19      6.49 o 
 -16   5   2        2.68       -7.90      5.86 o 
 -15   5   2        0.51       -0.49      5.24 o 
 -14   5   2       29.71       36.13      5.49 o 
 -13   5   2       16.94        6.27      4.38 o 
 -12   5   2        4.52       -3.36      3.60 o 
 -11   5   2        4.16        1.82      3.55 o 
 -10   5   2      124.13      104.15      5.36 o 
  -9   5   2      949.83      959.02     18.93 o 
  -8   5   2        2.21        1.45      1.86 o 
  -7   5   2      455.99      458.11      8.76 o 
  -6   5   2      116.10      134.74      4.11 o 
  -5   5   2        0.60       -0.94      1.60 o 
  -4   5   2      471.57      455.03     30.22 o 
  -3   5   2        2.98        2.37      1.86 o 
  -2   5   2       92.69       98.40      4.00 o 
  -1   5   2     1367.58     1385.88     30.72 o 
   0   5   2     1423.62     1376.09     37.25 o 
   1   5   2      295.27      250.60      6.78 o 
   2   5   2        0.57        7.43      6.82 o 
   3   5   2      253.52      266.14      6.15 o 
   4   5   2      111.79      100.05      3.50 o 
   5   5   2        1.16       -1.59      1.99 o 
   6   5   2        4.25        2.82      1.94 o 
   7   5   2      719.89      709.82     17.29 o 
   8   5   2      712.97      701.16     14.54 o 
   9   5   2       57.26       65.25      6.31 o 
  10   5   2       15.20       11.11      4.90 o 
  11   5   2      111.97      106.66      7.74 o 
  12   5   2        7.87        7.80      5.51 o 
  13   5   2        4.35        0.65      5.88 o 
  14   5   2        0.18       -9.09      6.06 o 
 -16   6   2        0.25        0.00      7.46 o 
 -15   6   2       11.18       14.29      5.68 o 
 -14   6   2        1.22        7.90      5.19 o 
 -13   6   2       48.58       56.36      6.80 o 
 -12   6   2       27.65       34.86      4.81 o 
 -11   6   2       99.62      107.50      6.03 o 
 -10   6   2        1.64       -1.86      3.51 o 
  -9   6   2      204.55      193.41      5.78 o 
  -8   6   2      699.14      706.36     12.97 o 
  -7   6   2       21.16       17.73      2.23 o 
  -6   6   2       14.26       13.74      2.20 o 
  -5   6   2      112.66      120.75      5.79 o 
  -4   6   2        1.24        0.92      2.54 o 
  -3   6   2     2279.62     2343.55     51.04 o 
  -2   6   2        1.01        0.84      1.95 o 
  -1   6   2      567.04      564.93     13.72 o 
   0   6   2      193.31      192.19      7.31 o 
   1   6   2     2082.27     2156.69     65.73 o 
   2   6   2     5263.22     5718.00    119.55 o 
   3   6   2       98.76       89.98      4.12 o 
   4   6   2       84.33       78.34      3.93 o 
   5   6   2      109.23       90.35      3.65 o 
   6   6   2       49.65       55.61      5.28 o 
   7   6   2       38.11       38.62      3.48 o 
   8   6   2       87.46       80.23      4.72 o 
   9   6   2      352.14      315.65     11.71 o 
  10   6   2       88.75       90.29      7.50 o 
  11   6   2      154.27      142.72      8.34 o 
  12   6   2       58.25       56.44      7.38 o 
  13   6   2       41.45       49.27      7.61 o 
  14   6   2       26.72       19.61      7.03 o 
 -15   7   2       50.98       54.11     10.59 o 
 -14   7   2       20.85       19.33      7.11 o 
 -13   7   2        1.96        4.70      4.71 o 
 -12   7   2       40.95       41.56      6.32 o 
 -11   7   2      214.71      220.00      9.74 o 
 -10   7   2      737.24      703.37     17.39 o 
  -9   7   2      346.78      348.19      8.55 o 
  -8   7   2       33.17       37.78      2.99 o 
  -7   7   2       69.75       71.18      3.36 o 
  -6   7   2      354.43      369.77     11.68 o 
  -5   7   2      269.08      264.06      7.93 o 
  -4   7   2      112.07      130.50      5.23 o 
  -3   7   2        6.81        3.20      2.37 o 
  -2   7   2      590.50      558.57     13.87 o 
  -1   7   2      120.34      125.41      6.92 o 
   0   7   2       32.15       27.02      8.74 o 
   1   7   2       73.18       68.36      7.80 o 
   2   7   2      407.90      408.32     10.51 o 
   3   7   2      908.11      884.75     20.28 o 
   4   7   2       17.71       17.61      2.38 o 
   5   7   2      185.69      181.22      7.91 o 
   6   7   2       39.57       37.80      4.03 o 
   7   7   2       72.17       76.33      4.31 o 
   8   7   2      850.68      837.78     17.34 o 
   9   7   2       80.14       79.57     10.70 o 
  10   7   2        2.08        1.64      5.03 o 
  11   7   2        0.35        2.79      5.88 o 
  12   7   2       60.28       67.27      7.96 o 
  13   7   2        4.68        9.36      6.76 o 
 -14   8   2        0.07       -4.45      7.20 o 
 -13   8   2       58.81       60.63      8.16 o 
 -12   8   2        8.12        6.68      5.94 o 
 -11   8   2        0.02       -0.08      6.26 o 
 -10   8   2       32.21       33.50      4.56 o 
  -9   8   2        8.05        1.60      3.03 o 
  -8   8   2       19.93       15.03      3.14 o 
  -7   8   2        2.26        3.12      3.25 o 
  -6   8   2       86.31       77.88      6.78 o 
  -5   8   2      135.72      134.87      5.73 o 
  -4   8   2        2.12       -0.82      2.77 o 
  -3   8   2        3.27        4.03      2.73 o 
  -2   8   2      505.66      502.72     12.95 o 
  -1   8   2      313.64      308.91     14.11 o 
   0   8   2       23.35       23.34      5.06 o 
   1   8   2       37.88       45.66      4.67 o 
   2   8   2       67.11       65.37      4.22 o 
   3   8   2      149.81      146.13      5.68 o 
   4   8   2      290.91      302.43     10.54 o 
   5   8   2      570.34      551.66     36.76 o 
   6   8   2        0.43       -4.60      3.06 o 
   7   8   2      665.77      690.60     17.10 o 
   8   8   2       97.40       90.70      5.37 o 
   9   8   2        3.86       -2.32      5.15 o 
  10   8   2       93.26       82.40     14.64 o 
  11   8   2       63.41       75.51      8.26 o 
  12   8   2        7.99        1.49      6.77 o 
  13   8   2        0.48       -0.97      8.46 o 
 -14   9   2        0.03       15.35      9.37 o 
 -13   9   2        0.43       -7.27      6.66 o 
 -12   9   2       12.54        5.19      6.89 o 
 -11   9   2        3.86       -7.09      5.51 o 
 -10   9   2       32.36       41.74      6.75 o 
  -9   9   2       75.85       82.86      5.57 o 
  -8   9   2       56.67       58.31      6.11 o 
  -7   9   2        0.09       -2.28      3.34 o 
  -6   9   2       14.52        8.28      3.69 o 
  -5   9   2      116.71      128.12      5.86 o 
  -4   9   2      223.07      209.31      7.35 o 
  -3   9   2        0.50       -3.15      2.87 o 
  -2   9   2      118.71      107.94      6.27 o 
  -1   9   2      301.35      295.85     11.32 o 
   0   9   2       29.20       29.58      4.48 o 
   1   9   2      116.79      117.16      6.69 o 
   2   9   2       37.21       31.02      3.84 o 
   3   9   2      443.05      467.74     12.44 o 
   4   9   2      608.48      633.64     15.83 o 
   5   9   2      801.32      800.00     24.29 o 
   6   9   2       99.10      105.43      5.83 o 
   7   9   2        2.94        0.73      3.73 o 
   8   9   2        0.84       -4.85     10.29 o 
   9   9   2       44.63       49.11      9.74 o 
  10   9   2        8.84       -2.37      5.94 o 
  11   9   2       47.76       48.57     11.20 o 
  12   9   2       26.20       34.34      7.67 o 
 -13  10   2       34.81       54.88     10.62 o 
 -12  10   2       12.69       19.89      7.20 o 
 -11  10   2        0.35       -0.55     18.12 o 
 -10  10   2        0.23       -0.64     10.29 o 
  -9  10   2       11.20        9.14      4.57 o 
  -8  10   2        8.72        7.09      3.64 o 
  -7  10   2       82.10       96.06      6.04 o 
  -6  10   2        7.01        6.38      3.72 o 
  -5  10   2      163.41      151.80      6.59 o 
  -4  10   2        8.90        2.69      3.80 o 
  -3  10   2      100.40       94.58      5.34 o 
  -2  10   2      307.93      304.52     11.66 o 
  -1  10   2       81.35       78.21      6.50 o 
   0  10   2      175.90      174.34      8.44 o 
   1  10   2       52.37       59.71      6.10 o 
   2  10   2       14.90       16.60      4.79 o 
   3  10   2     1208.82     1209.33     33.68 o 
   4  10   2       56.03       43.67      4.99 o 
   5  10   2      515.29      488.70     13.31 o 
   6  10   2      175.89      188.48      9.18 o 
   7  10   2       49.91       51.48      5.21 o 
   8  10   2        5.39       -2.07      5.44 o 
   9  10   2        1.10       -5.95      8.52 o 
  10  10   2       26.07       18.92     10.24 o 
  11  10   2      122.93      139.69     15.57 o 
 -12  11   2      113.86      126.29     12.12 o 
 -11  11   2       14.14       21.57      7.61 o 
 -10  11   2        8.04       -0.46      6.50 o 
  -9  11   2        1.01       -6.91      4.61 o 
  -8  11   2        2.08       -1.25      3.79 o 
  -7  11   2        7.05        7.59      4.55 o 
  -6  11   2       95.57       97.27     10.27 o 
  -5  11   2        2.47        2.68      3.91 o 
  -4  11   2        1.07       -5.25      3.50 o 
  -3  11   2        6.38       -1.80      4.23 o 
  -2  11   2      222.21      209.23      9.56 o 
  -1  11   2       86.78       87.78      6.54 o 
   0  11   2        0.07       -0.68      4.18 o 
   1  11   2        9.06        3.42      4.39 o 
   2  11   2        9.82        8.91      4.85 o 
   3  11   2      721.50      713.84     30.94 o 
   4  11   2      460.71      417.16     12.16 o 
   5  11   2      335.55      334.57     10.59 o 
   6  11   2      139.58      162.86      9.08 o 
   7  11   2       43.45       54.32      5.86 o 
   8  11   2        1.24       -4.17      5.97 o 
   9  11   2       23.54       27.91     11.31 o 
  10  11   2        7.75        6.80     11.59 o 
 -11  12   2        5.99      -11.31      8.96 o 
 -10  12   2      126.34      146.31      9.93 o 
  -9  12   2        3.74        9.45      5.44 o 
  -8  12   2        2.58        2.45      4.49 o 
  -7  12   2      227.35      217.02      9.90 o 
  -6  12   2      101.19      107.30     11.25 o 
  -5  12   2        6.55        8.73      4.67 o 
  -4  12   2        4.09        3.82      4.93 o 
  -3  12   2      389.38      362.06     13.67 o 
  -2  12   2        3.79       -2.23      4.59 o 
  -1  12   2       30.11       21.17      5.32 o 
   0  12   2        4.88        0.92      4.77 o 
   1  12   2        1.28       -0.55      4.87 o 
   2  12   2       80.60       78.51      7.45 o 
   3  12   2       98.89      109.57      8.22 o 
   4  12   2       30.15       20.50      8.68 o 
   5  12   2       12.02       -5.20      5.67 o 
   6  12   2      190.83      187.34     19.07 o 
   7  12   2      171.86      175.47     10.05 o 
   8  12   2       42.92       29.72     10.21 o 
  -9  13   2        1.21       -6.81      5.84 o 
  -8  13   2        2.86        1.49      5.65 o 
  -7  13   2       23.12       21.02      6.03 o 
  -6  13   2        5.43       10.50      6.01 o 
  -5  13   2        4.30        0.03      5.98 o 
  -4  13   2       93.24       95.73     10.82 o 
  -3  13   2        3.33        0.65      6.11 o 
  -2  13   2        0.15        1.50      5.20 o 
  -1  13   2       85.70      100.68     11.45 o 
   0  13   2        7.00        3.37      5.17 o 
   1  13   2        6.94       -1.89      5.76 o 
   2  13   2        1.01       -1.31      5.33 o 
   3  13   2       49.96       48.54      6.80 o 
   4  13   2      117.48      108.07      8.08 o 
   5  13   2      163.22      141.84     10.57 o 
   6  13   2       57.47       54.04      7.77 o 
   7  13   2       62.85       65.18      8.85 o 
  -7  14   2      103.23      138.73     11.00 o 
  -6  14   2       81.01      101.05      9.69 o 
  -5  14   2        5.78        7.19      6.62 o 
  -4  14   2        5.95       -2.09      6.28 o 
  -3  14   2       36.66       42.07     13.12 o 
  -2  14   2        0.78        2.88      8.03 o 
  -1  14   2       28.22       33.34      6.98 o 
   0  14   2        8.30        0.70      5.83 o 
   1  14   2        2.36       -0.07      6.98 o 
   2  14   2       98.20      112.39      9.70 o 
   3  14   2        1.05       -5.04      5.86 o 
   4  14   2       50.34       46.84      7.75 o 
   5  14   2       55.40       44.71      8.14 o 
  -4  15   2       11.76        4.13      7.32 o 
  -3  15   2        2.41        7.57     13.42 o 
  -2  15   2        0.13       -9.89      6.60 o 
  -1  15   2       20.14       16.40      9.11 o 
   0  15   2        2.23       -4.07      6.44 o 
   1  15   2        3.84       -2.64      7.14 o 
   2  15   2        0.03        3.79      7.01 o 
 -17   1   3       70.81       88.05      9.30 o 
 -16   1   3        0.13       -7.70      6.06 o 
 -15   1   3        0.10        2.20      5.51 o 
 -14   1   3       10.09        7.65      5.23 o 
 -13   1   3      551.07      499.30     16.34 o 
 -12   1   3       24.92       26.85      5.04 o 
 -11   1   3      321.37      322.41     11.46 o 
 -10   1   3       29.56       34.91      4.51 o 
  -9   1   3       53.05       59.98      4.82 o 
  -8   1   3       96.96      126.32      6.76 o 
  -7   1   3     2435.61     2769.73     59.45 o 
  -6   1   3      298.05      370.87     10.57 o 
  -5   1   3      976.53      994.78     16.70 o 
  -4   1   3     2944.17     3269.22     75.74 o 
  -3   1   3        6.83       17.16      2.39 o 
  -2   1   3      424.98      456.70     10.77 o 
  -1   1   3      305.02      337.93      7.06 o 
   0   1   3       42.79       46.17      2.12 o 
   1   1   3      229.21      239.87      5.28 o 
   2   1   3      361.74      382.70      7.89 o 
   3   1   3      606.78      586.36     19.92 o 
   4   1   3       19.04       17.49      2.01 o 
   5   1   3        8.25        1.82      1.85 o 
   6   1   3       86.89       96.06      3.69 o 
   7   1   3        3.30       -2.26      2.22 o 
   8   1   3       10.29        8.09      2.74 o 
   9   1   3       39.70       41.11      5.46 o 
  10   1   3      188.50      177.22      8.62 o 
  11   1   3       63.78       57.21      6.51 o 
  12   1   3      265.18      240.01     10.64 o 
  13   1   3        4.41       -0.74      5.70 o 
  14   1   3       31.90       12.59      9.65 o 
 -17   2   3        0.00        7.83      6.50 o 
 -16   2   3       27.11       25.79      6.07 o 
 -15   2   3        2.73        2.11      5.04 o 
 -14   2   3        6.32       -1.60      7.52 o 
 -13   2   3      260.98      257.47      9.09 o 
 -12   2   3      357.43      355.80     10.61 o 
 -11   2   3       64.73       63.08      4.92 o 
 -10   2   3      296.48      297.88      8.69 o 
  -9   2   3      209.76      202.92      8.11 o 
  -8   2   3       62.03       58.11      2.40 o 
  -7   2   3        7.51        6.47      1.44 o 
  -6   2   3      389.99      429.94      8.96 o 
  -5   2   3     2019.50     2250.76     41.43 o 
  -4   2   3      670.86      702.30     23.05 o 
  -3   2   3      461.94      567.75     14.08 o 
  -2   2   3      326.02      322.42      8.11 o 
  -1   2   3       90.59      112.53      3.82 o 
   0   2   3        2.02       -0.38      1.19 o 
   1   2   3      337.19      337.83      7.06 o 
   2   2   3      110.06      113.11      3.40 o 
   3   2   3       25.83       23.83      2.03 o 
   4   2   3      183.44      193.99      6.90 o 
   5   2   3      656.72      666.49     13.41 o 
   6   2   3        1.72       -1.37      2.08 o 
   7   2   3      379.65      349.98      8.26 o 
   8   2   3       25.66       24.41      3.05 o 
   9   2   3       95.21      108.08      7.19 o 
  10   2   3      231.28      220.48      9.66 o 
  11   2   3       82.55       92.64      7.68 o 
  12   2   3       57.79       65.04      7.22 o 
  13   2   3        8.16        2.58      6.06 o 
  14   2   3       11.29       10.97      6.36 o 
 -17   3   3        6.84       -0.83      6.21 o 
 -16   3   3       95.83      110.18     10.51 o 
 -15   3   3       16.85       11.49      5.13 o 
 -14   3   3      329.96      330.89     10.82 o 
 -13   3   3      442.42      382.31     11.46 o 
 -12   3   3      576.41      534.67     14.08 o 
 -11   3   3       39.72       31.80      4.47 o 
 -10   3   3      594.76      565.24     14.03 o 
  -9   3   3       52.19       54.13      3.07 o 
  -8   3   3        0.05       -0.94      1.53 o 
  -7   3   3       49.80       38.29      2.29 o 
  -6   3   3      825.61      857.95     16.56 o 
  -5   3   3       52.62       36.12      2.24 o 
  -3   3   3        0.06        0.88      2.01 o 
  -2   3   3       70.19       66.76      3.14 o 
  -1   3   3     1699.83     1787.91     39.04 o 
   0   3   3      249.40      244.44      5.53 o 
   1   3   3      825.41      817.42     18.14 o 
   2   3   3     3700.84     3974.27     86.86 o 
   3   3   3     1173.75     1313.67     24.62 o 
   4   3   3        0.08        0.16      1.63 o 
   5   3   3        8.30        4.68      2.06 o 
   6   3   3     1443.62     1496.57     28.30 o 
   7   3   3       80.75       75.90      3.81 o 
   8   3   3      285.72      269.00      7.14 o 
   9   3   3       62.29       58.53      6.06 o 
  10   3   3       39.51       39.34      5.84 o 
  11   3   3      253.99      244.45     10.73 o 
  12   3   3       31.05       37.54      6.38 o 
  13   3   3       29.58       27.16      7.72 o 
  14   3   3        5.99        8.51      6.70 o 
 -16   4   3       71.70       91.35     11.12 o 
 -15   4   3      215.55      226.46      9.46 o 
 -14   4   3       30.23       24.97      7.23 o 
 -13   4   3      207.47      181.79      7.58 o 
 -12   4   3       33.11       21.89      4.28 o 
 -11   4   3      162.09      151.33      6.36 o 
 -10   4   3      177.73      168.90      6.33 o 
  -9   4   3      137.57      146.67      4.59 o 
  -8   4   3       43.01       48.96      2.55 o 
  -7   4   3       73.35       72.58      2.70 o 
  -6   4   3       55.86       70.12      2.90 o 
  -5   4   3      288.60      300.52     12.01 o 
  -4   4   3      104.34      102.84      4.53 o 
  -3   4   3      238.82      237.14      6.73 o 
  -2   4   3      715.48      730.31     18.41 o 
  -1   4   3       36.84       23.63      3.11 o 
   0   4   3      641.43      610.96     12.20 o 
   1   4   3        7.26        6.59      1.85 o 
   2   4   3      619.63      619.89     14.43 o 
   3   4   3      779.49      783.41     15.44 o 
   4   4   3       24.08       30.59      2.59 o 
   5   4   3     1289.61     1311.06     35.33 o 
   6   4   3       11.02       10.71      2.88 o 
   7   4   3      181.85      168.86      5.27 o 
   8   4   3       36.24       27.62      3.47 o 
   9   4   3      783.42      667.21     20.08 o 
  10   4   3      900.72      895.14     28.85 o 
  11   4   3       10.04        6.57      5.46 o 
  12   4   3       77.94       78.15      7.86 o 
  13   4   3       45.67       43.20      8.22 o 
  14   4   3        3.65        6.93      7.11 o 
 -16   5   3        0.00       -8.24      7.25 o 
 -15   5   3       27.58       33.28      8.22 o 
 -14   5   3       62.96       75.36     11.52 o 
 -13   5   3        0.63        4.25      4.20 o 
 -12   5   3        3.80        0.46      3.81 o 
 -11   5   3        8.11        9.36      3.74 o 
 -10   5   3       98.58      100.26      5.88 o 
  -9   5   3      278.67      269.30      7.22 o 
  -8   5   3     1489.72     1449.74     24.57 o 
  -7   5   3      123.06      116.76      3.91 o 
  -6   5   3      186.81      199.26      6.10 o 
  -5   5   3      205.98      210.35     13.32 o 
  -4   5   3      293.48      325.72      8.81 o 
  -3   5   3       85.53       77.73      3.76 o 
  -2   5   3      237.38      265.92      7.49 o 
  -1   5   3      684.41      763.55     22.55 o 
   0   5   3       69.83       60.16      4.59 o 
   1   5   3      103.44      101.12      6.31 o 
   2   5   3       14.43       15.80      2.48 o 
   3   5   3       16.03       11.88      3.01 o 
   4   5   3        1.28       -0.59      1.96 o 
   5   5   3      688.65      303.91     13.84 o 
   6   5   3        6.02        3.82      2.44 o 
   7   5   3       69.80       74.20      4.00 o 
   8   5   3       94.46       84.77      5.15 o 
   9   5   3       24.50       17.96      5.10 o 
  10   5   3       17.39       10.81      5.16 o 
  11   5   3       56.07       88.20      7.73 o 
  12   5   3       63.42       87.07      8.40 o 
  13   5   3        0.95       -0.54      6.23 o 
 -16   6   3       32.09       30.93     13.47 o 
 -15   6   3       90.56      113.39      9.33 o 
 -14   6   3       11.84       16.07      7.52 o 
 -13   6   3        0.08        0.69      5.53 o 
 -12   6   3       56.16       40.58      6.42 o 
 -11   6   3       89.21       79.70      6.46 o 
 -10   6   3      402.33      371.64     10.50 o 
  -9   6   3      402.09      381.69      8.97 o 
  -8   6   3        4.14        4.31      2.18 o 
  -7   6   3       58.31       50.51      3.35 o 
  -6   6   3      446.31      443.75     13.06 o 
  -5   6   3      905.67      967.70     22.45 o 
  -4   6   3      202.00      224.17      7.00 o 
  -3   6   3      123.70      143.09      5.27 o 
  -2   6   3       89.76       97.83      4.47 o 
  -1   6   3      128.31      125.25      3.90 o 
   0   6   3        6.97        6.22      2.01 o 
   1   6   3      110.40      105.38      4.19 o 
   2   6   3        0.05       -0.06      2.10 o 
   3   6   3      414.79      365.32     11.71 o 
   4   6   3      207.14      205.38      6.60 o 
   5   6   3      389.51      385.46      8.96 o 
   6   6   3       38.73       27.81      6.67 o 
   7   6   3      154.00      151.33      5.32 o 
   8   6   3       53.63       61.76      5.05 o 
   9   6   3        9.82       10.75      4.82 o 
  10   6   3       25.84       20.91      7.47 o 
  11   6   3       59.63       57.22      7.16 o 
  12   6   3      104.03      130.61      9.42 o 
  13   6   3        4.88        7.17      6.93 o 
 -15   7   3       46.41       54.75      8.36 o 
 -14   7   3        8.28        5.06      6.20 o 
 -13   7   3       28.49       22.84     12.06 o 
 -12   7   3       73.52       58.62      7.17 o 
 -11   7   3      152.65      136.17      8.16 o 
 -10   7   3       33.48       28.04      6.45 o 
  -9   7   3       20.08       17.61      4.81 o 
  -8   7   3        1.35       -1.88      2.68 o 
  -7   7   3      156.32      148.67      5.96 o 
  -6   7   3       77.84       88.75      5.82 o 
  -5   7   3      167.82      172.39      6.25 o 
  -4   7   3      367.97      401.99     13.65 o 
  -3   7   3        4.20        1.02      2.47 o 
  -2   7   3      277.59      270.92      8.14 o 
  -1   7   3        0.62       -0.65      2.39 o 
   0   7   3       12.27        6.30      2.32 o 
   1   7   3      130.58      123.70      5.38 o 
   2   7   3       18.39       18.75      3.21 o 
   3   7   3        5.79       -1.84      3.84 o 
   4   7   3       22.43       16.46      3.21 o 
   5   7   3       11.34        9.03      3.31 o 
   6   7   3        0.00       -2.68      2.96 o 
   7   7   3      270.05      247.31      7.12 o 
   8   7   3      328.35      311.15      9.62 o 
   9   7   3      168.52      162.48      8.85 o 
  10   7   3       46.82       43.19      6.61 o 
  11   7   3        0.76       -3.26      9.60 o 
  12   7   3        4.95       16.58      6.68 o 
 -14   8   3       38.60       44.23      7.77 o 
 -13   8   3       14.03        7.07      7.28 o 
 -12   8   3      190.42      196.09     10.03 o 
 -11   8   3       84.45       86.79      7.28 o 
 -10   8   3      135.37      122.54      7.82 o 
  -9   8   3        0.60       -1.72      3.45 o 
  -8   8   3      183.52      197.92      7.37 o 
  -7   8   3        2.19        3.27      3.23 o 
  -6   8   3       21.87       16.83      3.51 o 
  -5   8   3       45.53       42.01      6.50 o 
  -4   8   3       65.45       70.13      6.08 o 
  -3   8   3       10.99        6.80      3.53 o 
  -2   8   3      316.24      309.88      9.27 o 
  -1   8   3       22.43       20.07      4.04 o 
   0   8   3       14.62        8.00      2.83 o 
   1   8   3       34.80       24.33      4.76 o 
   2   8   3       92.03       86.27      5.25 o 
   3   8   3      275.39      252.98      7.88 o 
   4   8   3      131.67      131.29      5.59 o 
   5   8   3      146.23      140.74      5.94 o 
   6   8   3      177.93      152.04      9.43 o 
   7   8   3       84.74       67.47     11.60 o 
   8   8   3       21.20       10.42      4.32 o 
   9   8   3       14.29        0.40      7.00 o 
  10   8   3       58.07       45.93      7.22 o 
  11   8   3        0.99       -5.93      6.38 o 
  12   8   3       49.81       67.58      9.94 o 
 -14   9   3        3.31        9.85     19.62 o 
 -13   9   3       73.01       95.26      9.11 o 
 -12   9   3        2.96       -4.27      5.99 o 
 -11   9   3       52.88       56.69      7.39 o 
 -10   9   3       14.93       15.15      5.70 o 
  -9   9   3      118.15      120.76      7.64 o 
  -8   9   3      691.37      727.77     18.58 o 
  -7   9   3      345.20      358.45     13.24 o 
  -6   9   3      258.13      247.00      8.46 o 
  -5   9   3       73.29       79.11      5.04 o 
  -4   9   3       36.12       31.21      4.07 o 
  -3   9   3      512.89      544.25     14.41 o 
  -2   9   3      240.36      250.66     22.80 o 
  -1   9   3       17.86       15.72      4.34 o 
   0   9   3      169.26      153.25      7.82 o 
   1   9   3       92.44       81.28      6.04 o 
   2   9   3     1614.75     1571.63     43.91 o 
   3   9   3       65.94       55.17      4.61 o 
   4   9   3       61.64       58.63      4.78 o 
   5   9   3        0.10       -3.52      3.56 o 
   6   9   3       45.44       51.27      4.77 o 
   7   9   3      228.05      109.16     10.62 o 
   8   9   3       20.87       21.17      7.85 o 
   9   9   3       34.78       26.84      9.24 o 
  10   9   3       36.41       38.84     10.62 o 
  11   9   3      127.25      132.41     10.47 o 
 -13  10   3        7.29        5.54      7.46 o 
 -12  10   3       19.07       18.24      7.23 o 
 -11  10   3       37.78       36.45     12.69 o 
 -10  10   3      189.63      195.67     12.72 o 
  -9  10   3      210.09      205.55      8.11 o 
  -8  10   3      183.52      166.36     15.55 o 
  -7  10   3      332.92      395.30     11.88 o 
  -6  10   3       48.53       54.59      6.57 o 
  -5  10   3       83.09       85.16      5.62 o 
  -4  10   3      232.32      232.21      8.29 o 
  -3  10   3        3.88        1.95      3.45 o 
  -2  10   3      172.94      164.50     10.32 o 
  -1  10   3       10.88       12.63      4.50 o 
   0  10   3        2.38        2.78      4.37 o 
   1  10   3      130.44      125.58      7.59 o 
   2  10   3       66.54       58.70      6.39 o 
   3  10   3       17.56        2.43      4.75 o 
   4  10   3       72.80       86.66      7.44 o 
   5  10   3       83.04       98.22     11.28 o 
   6  10   3       44.15       45.62     13.66 o 
   7  10   3        4.14        1.89      5.40 o 
   8  10   3        7.50       -0.50      8.11 o 
   9  10   3        2.80        4.29     10.24 o 
  10  10   3        0.25       -0.60     11.28 o 
 -12  11   3        3.28       14.10      7.96 o 
 -11  11   3        2.60        4.41      8.21 o 
 -10  11   3       59.07       60.91      8.13 o 
  -9  11   3      104.56      114.26      6.75 o 
  -8  11   3       86.23       90.76      7.00 o 
  -7  11   3        1.64       -0.69      4.39 o 
  -6  11   3      152.41      158.86     10.09 o 
  -5  11   3        0.15       -2.03      3.94 o 
  -4  11   3      318.53      294.43      9.90 o 
  -3  11   3      121.20      110.23      7.22 o 
  -2  11   3       92.44       88.59     10.57 o 
  -1  11   3      129.16      113.06      7.45 o 
   0  11   3      101.69       89.55      6.67 o 
   1  11   3       57.40       57.91      6.33 o 
   2  11   3        1.54       -0.65      4.75 o 
   3  11   3        5.63        3.65      4.87 o 
   4  11   3      107.41      107.72      7.55 o 
   5  11   3        0.39       -3.10      5.49 o 
   6  11   3      321.45      314.17     13.13 o 
   7  11   3        4.15        3.10      5.92 o 
   8  11   3        7.07       17.82      9.30 o 
 -11  12   3       79.54      112.14     10.27 o 
 -10  12   3        0.01       -5.15      7.12 o 
  -9  12   3       78.99      104.92     10.11 o 
  -8  12   3       33.29       43.15      6.25 o 
  -7  12   3       23.80       12.49      5.41 o 
  -6  12   3       68.23       84.37      6.33 o 
  -5  12   3        0.19       -5.43      4.25 o 
  -4  12   3       21.10       28.71      5.79 o 
  -3  12   3       69.94       74.66      7.44 o 
  -2  12   3       21.76       18.90      5.45 o 
  -1  12   3        5.71       -2.09      6.01 o 
   0  12   3       59.60       72.82      7.45 o 
   1  12   3        6.76        4.84      5.25 o 
   2  12   3       15.80       10.69      5.36 o 
   3  12   3       93.54       97.14      7.89 o 
   4  12   3      109.59      108.19      9.35 o 
   5  12   3        6.90        5.61      5.98 o 
   6  12   3       37.36       41.41      7.29 o 
   7  12   3        2.69       -3.31      6.37 o 
   8  12   3       21.95       34.55     11.15 o 
  -9  13   3        1.95        0.27      5.92 o 
  -8  13   3        0.98       -8.21      5.47 o 
  -7  13   3        8.12       -2.92      5.98 o 
  -6  13   3      190.34      195.97      8.76 o 
  -5  13   3       55.23       62.55      8.32 o 
  -4  13   3        0.04       -5.93      5.55 o 
  -3  13   3       27.73       24.99      6.14 o 
  -2  13   3       25.76       15.23      7.71 o 
  -1  13   3      398.64      391.18     15.05 o 
   0  13   3      224.08      223.85     10.73 o 
   1  13   3       12.73       15.85      5.92 o 
   2  13   3       26.49       22.83      6.60 o 
   3  13   3        0.08       -3.96      5.66 o 
   4  13   3      226.44      205.74     12.73 o 
   5  13   3      186.46      169.29     18.90 o 
   6  13   3        7.34        1.64      6.78 o 
  -7  14   3       87.76      107.93     10.16 o 
  -6  14   3       31.07       31.20      7.54 o 
  -5  14   3       38.54       52.56      7.77 o 
  -4  14   3       10.16        7.42      6.36 o 
  -3  14   3       17.91       17.09      6.38 o 
  -2  14   3        0.03       -9.47      6.31 o 
  -1  14   3        0.57        2.93      7.19 o 
   0  14   3       31.49       35.16      7.20 o 
   1  14   3       73.70       93.75      8.90 o 
   2  14   3        7.87        5.90      6.30 o 
   3  14   3        3.01       -5.19      6.32 o 
   4  14   3      131.66      125.98      9.84 o 
  -3  15   3       57.60       56.33      8.69 o 
  -2  15   3       52.43       50.58      8.42 o 
  -1  15   3        6.20        1.71      6.69 o 
   0  15   3       50.75       55.75      8.42 o 
 -17   0   4       85.09      124.69     14.66 o 
 -16   0   4      226.28      239.86     16.29 o 
 -15   0   4        8.14        7.14      8.43 o 
 -14   0   4      138.99      128.70     11.59 o 
 -13   0   4      563.55      529.43     24.24 o 
 -12   0   4      403.14      382.62     18.70 o 
 -11   0   4     1168.40     1181.17     45.57 o 
 -10   0   4       40.60       39.09      6.86 o 
  -9   0   4      375.52      379.02     16.94 o 
  -8   0   4      725.84      833.04     22.71 o 
  -7   0   4      285.30      244.07      8.05 o 
  -6   0   4        0.73        1.02      2.17 o 
  -5   0   4     1694.85     2032.68     98.57 o 
  -4   0   4       51.08       74.73      4.26 o 
  -3   0   4      349.83      366.45     11.25 o 
  -2   0   4      918.60     1100.18     30.03 o 
  -1   0   4        9.93        5.01      4.56 o 
   0   0   4     1354.73     1492.08     40.11 o 
   1   0   4     2767.51     2774.40     92.70 o 
   2   0   4       84.10       95.09      7.08 o 
   3   0   4     2651.14     2916.76     75.02 o 
   4   0   4      730.83      766.47     21.60 o 
   5   0   4      239.53      241.75     13.58 o 
   6   0   4        2.48        3.88      6.97 o 
   7   0   4      163.29      144.47      7.19 o 
   8   0   4        4.03        7.78      4.37 o 
   9   0   4      620.46      607.89     26.59 o 
  10   0   4      317.44      314.19     17.29 o 
  11   0   4      382.58      348.70     18.82 o 
  12   0   4        4.60       -3.73      7.74 o 
  13   0   4        0.06       -9.08      8.74 o 
 -17   1   4        2.83        1.14      6.35 o 
 -16   1   4       86.64      122.29      8.52 o 
 -15   1   4       51.40       41.24      6.09 o 
 -14   1   4       72.69       73.49      9.13 o 
 -13   1   4      199.98      185.79      9.01 o 
 -12   1   4       24.73       29.91      5.33 o 
 -11   1   4       83.82       77.21      6.27 o 
 -10   1   4       21.13       18.74      3.95 o 
  -9   1   4      170.22      190.23      6.46 o 
  -8   1   4        9.62        4.44      1.68 o 
  -7   1   4        6.11        4.84      1.59 o 
  -6   1   4       14.46       12.06      1.64 o 
  -5   1   4     2650.10     3168.27    103.46 o 
  -4   1   4      976.47     1176.61     37.58 o 
  -3   1   4       34.38       49.74      3.54 o 
  -2   1   4     1293.56     1509.11     28.65 o 
  -1   1   4        4.84        8.17      1.51 o 
   0   1   4     2060.34     2160.75     39.95 o 
   1   1   4       13.52        8.94      2.84 o 
   2   1   4       11.51       13.62      1.87 o 
   3   1   4      106.93      106.34      4.56 o 
   4   1   4       14.36       17.19      2.32 o 
   5   1   4      269.63      249.52      6.42 o 
   6   1   4      115.76      111.56      4.29 o 
   7   1   4      184.55      190.68      6.22 o 
   8   1   4      120.56      119.98      4.96 o 
   9   1   4       70.29       62.34      6.51 o 
  10   1   4      386.86      376.44     13.73 o 
  11   1   4      104.23      106.20      8.02 o 
  12   1   4        0.01        1.12      5.81 o 
  13   1   4        5.72        8.81      6.52 o 
 -17   2   4       34.03       44.85      9.42 o 
 -16   2   4        0.24       -8.28      5.52 o 
 -15   2   4       12.29        6.65      6.14 o 
 -14   2   4        0.09       -2.26      4.59 o 
 -13   2   4        1.59       -5.33      5.67 o 
 -12   2   4       68.49       71.57      7.36 o 
 -11   2   4       93.90       87.51      5.48 o 
 -10   2   4      266.62      245.38      7.76 o 
  -9   2   4      495.29      446.75      9.69 o 
  -8   2   4      121.33      117.65      3.98 o 
  -7   2   4      103.59       93.20      3.48 o 
  -6   2   4      165.57      173.59      5.16 o 
  -5   2   4       60.82       67.36      3.07 o 
  -4   2   4     1143.87     1367.24     32.99 o 
  -3   2   4       27.67       32.02      2.73 o 
  -2   2   4      142.64      159.08      5.17 o 
  -1   2   4     1522.51     1695.69     32.08 o 
   0   2   4      337.95      367.87      7.84 o 
   1   2   4      654.35      669.76     20.35 o 
   2   2   4      687.22      755.25     14.77 o 
   3   2   4       12.19        7.10      1.98 o 
   4   2   4       61.40       75.10      3.90 o 
   5   2   4       77.83       86.79      3.68 o 
   6   2   4      159.78      154.34      5.02 o 
   7   2   4      134.54      125.43      4.81 o 
   8   2   4       22.14       22.31      3.41 o 
   9   2   4       63.59       73.61      6.77 o 
  10   2   4      126.62      124.27      7.87 o 
  11   2   4        6.55        4.97      5.47 o 
  12   2   4        3.25       -0.24      6.33 o 
  13   2   4      146.61      159.83     19.23 o 
 -17   3   4        5.05       -0.73      8.48 o 
 -16   3   4      132.29      157.03     10.87 o 
 -15   3   4        0.42       -7.71      7.39 o 
 -14   3   4       88.83      106.80      7.12 o 
 -13   3   4       17.51       16.22      4.36 o 
 -12   3   4       37.79       38.55      4.54 o 
 -11   3   4       68.92       82.05      6.77 o 
 -10   3   4       78.53       82.24      4.86 o 
  -9   3   4      752.45      723.22     14.61 o 
  -8   3   4       20.88       17.77      2.99 o 
  -7   3   4      591.57      613.90     12.44 o 
  -6   3   4       49.77       77.35      3.16 o 
  -5   3   4       72.53       73.46     13.95 o 
  -4   3   4       93.94       98.21      5.51 o 
  -3   3   4      315.47      320.06      8.58 o 
  -2   3   4      146.70      165.42      5.42 o 
  -1   3   4       73.96       83.22      4.50 o 
   0   3   4      692.00      742.13     14.62 o 
   1   3   4      353.41      381.97      9.50 o 
   2   3   4      639.13      678.85     13.50 o 
   3   3   4       89.01      108.72      4.67 o 
   4   3   4       11.48        8.39      2.98 o 
   5   3   4       26.49       25.97      3.33 o 
   6   3   4        5.12        0.55      2.50 o 
   7   3   4      113.31      110.78      4.61 o 
   8   3   4       19.75       17.03      3.30 o 
   9   3   4       60.52       66.11      6.61 o 
  10   3   4        1.12       -1.63      5.20 o 
  11   3   4      272.44      265.28     11.59 o 
  12   3   4      139.22      145.50      9.29 o 
  13   3   4        9.97        8.27      6.70 o 
 -16   4   4        2.34        8.20      7.77 o 
 -15   4   4        1.38       -4.72      6.64 o 
 -14   4   4       25.92       19.79      6.48 o 
 -13   4   4        1.75        3.92      5.39 o 
 -12   4   4      606.48      547.14     18.01 o 
 -11   4   4        4.65       -3.49      3.31 o 
 -10   4   4        0.78       -0.96      2.97 o 
  -9   4   4        0.43        0.92      2.22 o 
  -8   4   4        1.02        1.24      1.89 o 
  -7   4   4      552.57      586.05     16.06 o 
  -6   4   4     1257.34     1336.86     27.14 o 
  -5   4   4        7.49        8.31      2.25 o 
  -4   4   4     1036.90     1113.32     31.13 o 
  -3   4   4      504.42      491.06     20.04 o 
  -2   4   4      308.01      344.76      9.28 o 
  -1   4   4      173.58      203.26      6.37 o 
   0   4   4      203.14      204.13      5.12 o 
   1   4   4       30.19       37.79      3.47 o 
   2   4   4       11.42       12.42      2.49 o 
   3   4   4      526.00      506.73     11.51 o 
   4   4   4      662.17      655.92     13.58 o 
   5   4   4       61.29       60.29      3.75 o 
   6   4   4      134.24      132.86      5.69 o 
   7   4   4        4.30        2.81      2.90 o 
   8   4   4      363.50      346.18     10.16 o 
   9   4   4       72.20       72.90      7.14 o 
  10   4   4        5.29        4.40      5.33 o 
  11   4   4        5.74       15.53      5.84 o 
  12   4   4       91.70      104.90      9.10 o 
  13   4   4        3.88        3.85      7.36 o 
 -16   5   4       24.88       26.22      8.34 o 
 -15   5   4        4.31        2.34      6.63 o 
 -14   5   4       25.89       23.17      6.73 o 
 -13   5   4       19.25       19.83      6.08 o 
 -12   5   4      122.82      115.40      7.97 o 
 -11   5   4      126.89      118.00      7.72 o 
 -10   5   4       82.22       80.16      6.73 o 
  -9   5   4       41.32       36.62      3.76 o 
  -8   5   4        8.45       13.37      2.91 o 
  -7   5   4       16.55       14.59      2.99 o 
  -6   5   4       55.73       43.57      7.01 o 
  -5   5   4      830.23      849.34     20.00 o 
  -4   5   4       29.88       38.82      3.39 o 
  -3   5   4      279.65      299.28      8.48 o 
  -2   5   4     2168.85     2294.30     50.29 o 
  -1   5   4       19.01       13.24      2.71 o 
   0   5   4      276.63      260.45      8.43 o 
   1   5   4      134.31      128.41      6.48 o 
   2   5   4      474.77      503.96     14.88 o 
   3   5   4        3.24        4.33      3.03 o 
   4   5   4       25.35       16.29      3.15 o 
   5   5   4       89.02       93.59      4.13 o 
   6   5   4        0.00       -2.73      2.51 o 
   7   5   4      204.63      186.60      6.06 o 
   8   5   4        1.96        5.69      3.75 o 
   9   5   4        5.46        5.51      5.32 o 
  10   5   4       21.16       19.48      5.97 o 
  11   5   4      110.83      124.13      8.81 o 
  12   5   4       38.21       21.83     16.37 o 
 -16   6   4        0.91        6.45      7.93 o 
 -15   6   4        0.03        1.77     15.75 o 
 -14   6   4        1.22       -3.96      6.17 o 
 -13   6   4       87.88       86.40      8.32 o 
 -12   6   4      286.72      235.92     10.64 o 
 -11   6   4      405.41      385.42     13.98 o 
 -10   6   4      343.25      320.85     12.15 o 
  -9   6   4      191.18      190.91      6.97 o 
  -8   6   4     1007.13      986.70     23.21 o 
  -7   6   4        3.85        0.66      2.77 o 
  -6   6   4       22.66       18.71      6.94 o 
  -5   6   4      789.85      841.62     20.09 o 
  -4   6   4      493.38      490.14     24.88 o 
  -3   6   4        0.50        1.45      2.57 o 
  -2   6   4        0.65       -1.82      2.37 o 
  -1   6   4       73.50       74.21      4.20 o 
   0   6   4       25.23       23.95      3.90 o 
   1   6   4      437.76      455.34     11.41 o 
   2   6   4       33.42       39.89      3.48 o 
   3   6   4      183.70      177.14      6.17 o 
   4   6   4      280.56      261.43      7.96 o 
   5   6   4        1.43       -2.79      2.98 o 
   6   6   4      336.84      327.66     11.67 o 
   7   6   4        0.31       -1.49      2.95 o 
   8   6   4        0.02       -1.27      3.93 o 
   9   6   4       32.50       33.73      6.19 o 
  10   6   4       70.92       89.59      8.15 o 
  11   6   4       14.90        7.14      6.32 o 
  12   6   4       94.39      114.43      9.67 o 
 -15   7   4       13.96       13.19      7.38 o 
 -14   7   4      181.11      178.85     12.18 o 
 -13   7   4       32.19       31.05      6.92 o 
 -12   7   4       94.94       97.75      7.93 o 
 -11   7   4      152.57      136.31      8.33 o 
 -10   7   4      171.47      163.40      8.62 o 
  -9   7   4       36.34       38.88      4.32 o 
  -8   7   4      412.13      395.59     11.22 o 
  -7   7   4        1.47        0.61      3.15 o 
  -6   7   4       50.09       53.05      4.35 o 
  -5   7   4      344.78      365.71     10.44 o 
  -4   7   4       62.21       66.76      5.75 o 
  -3   7   4      220.22      206.31      7.14 o 
  -2   7   4        4.96        2.05      2.80 o 
  -1   7   4        0.16       -1.48      2.61 o 
   0   7   4       47.86       45.86      7.38 o 
   1   7   4        0.46        0.37      3.46 o 
   2   7   4        2.61        2.20      3.67 o 
   3   7   4      167.45      162.24      6.04 o 
   4   7   4      225.00      206.88      7.14 o 
   5   7   4      152.53      157.88      6.33 o 
   6   7   4       76.06       91.84      5.54 o 
   7   7   4       74.48       79.23      5.31 o 
   8   7   4        3.81        1.79      4.14 o 
   9   7   4       40.67       36.83      6.46 o 
  10   7   4      142.45      141.17     11.26 o 
  11   7   4       51.60       62.34     11.20 o 
 -14   8   4        0.41        2.02      7.38 o 
 -13   8   4        2.24        0.69      6.27 o 
 -12   8   4      123.94      125.16      8.72 o 
 -11   8   4       19.63       13.41      6.81 o 
 -10   8   4       34.12       21.59     10.05 o 
  -9   8   4       41.77       57.75      6.56 o 
  -8   8   4      186.96      163.53      6.83 o 
  -7   8   4      451.77      424.29     14.74 o 
  -6   8   4      108.35      115.56      5.76 o 
  -5   8   4      258.89      275.76      8.99 o 
  -4   8   4       10.17        3.79      3.26 o 
  -3   8   4      434.42      434.65     12.14 o 
  -2   8   4       65.59       59.21      6.00 o 
  -1   8   4      158.65      124.82      6.85 o 
   0   8   4       84.30       80.38      5.91 o 
   1   8   4        4.49       -1.35      3.87 o 
   2   8   4       24.90       20.21      5.11 o 
   3   8   4      256.69      254.75     10.59 o 
   4   8   4       26.73       36.12      5.28 o 
   5   8   4      425.77      415.71     14.84 o 
   6   8   4       26.33       37.47      5.74 o 
   7   8   4      103.62       48.83      9.77 o 
   8   8   4       29.81       13.46     11.84 o 
   9   8   4        7.65       -0.80      5.84 o 
  10   8   4        0.45       -4.31      6.28 o 
  11   8   4        6.20       20.56      7.19 o 
 -14   9   4       11.81        7.33     14.02 o 
 -13   9   4        0.05       -5.46      6.43 o 
 -12   9   4        7.47        6.39      6.36 o 
 -11   9   4       12.18        5.23      5.83 o 
 -10   9   4        9.00       16.03      5.98 o 
  -9   9   4        8.79        6.54      5.15 o 
  -8   9   4      179.59      166.57      9.07 o 
  -7   9   4        6.48        8.74      3.97 o 
  -6   9   4       51.88       52.62      5.13 o 
  -5   9   4       11.28       11.91      3.67 o 
  -4   9   4       34.00       34.84      4.38 o 
  -3   9   4       34.51       32.47      4.39 o 
  -2   9   4      112.59      102.44      8.57 o 
  -1   9   4       10.24        1.99      4.00 o 
   0   9   4      736.02      759.08     23.30 o 
   1   9   4       22.90       21.43      4.95 o 
   2   9   4        6.85        8.54      4.64 o 
   3   9   4        4.54       -3.44      4.30 o 
   4   9   4       11.23        4.54      4.66 o 
   5   9   4       86.84      108.07     16.13 o 
   6   9   4       47.86       49.37      6.39 o 
   7   9   4       46.90       52.50      6.82 o 
   8   9   4        0.96        0.44      7.89 o 
 -13  10   4        4.95        0.41      7.23 o 
 -12  10   4       44.83       51.47      7.80 o 
 -11  10   4       19.38       25.04      7.22 o 
 -10  10   4      405.25      411.75     15.61 o 
  -9  10   4       56.59       66.92      7.24 o 
  -8  10   4       52.95       70.45     12.78 o 
  -7  10   4        6.40        7.80      4.28 o 
  -6  10   4      108.42      113.91      9.44 o 
  -5  10   4       33.79       28.67      4.55 o 
  -4  10   4       77.96       75.43      5.75 o 
  -3  10   4       36.79       29.73      4.53 o 
  -2  10   4      399.82      352.01     13.25 o 
  -1  10   4      124.85      121.27      7.33 o 
   0  10   4      125.19      131.43      7.70 o 
   1  10   4       18.35       19.83      5.27 o 
   2  10   4      338.27      319.40     12.65 o 
   3  10   4      122.07      128.96      7.92 o 
   4  10   4       16.20       15.22      5.52 o 
   5  10   4        4.61        1.13      5.25 o 
   6  10   4       17.75       12.91      7.64 o 
   7  10   4       21.88       27.13      6.58 o 
   8  10   4       59.20       78.27     11.68 o 
 -12  11   4       62.34       50.35     14.33 o 
 -11  11   4       27.77       21.60      7.48 o 
 -10  11   4      196.49      227.21     11.65 o 
  -9  11   4       12.00       14.93      9.62 o 
  -8  11   4        3.73        4.01      4.80 o 
  -7  11   4       57.71       71.15      6.34 o 
  -6  11   4        4.39        6.79      4.50 o 
  -5  11   4        0.21       -2.03      4.13 o 
  -4  11   4      171.27      155.31      7.18 o 
  -3  11   4        9.97       10.61      5.02 o 
  -2  11   4       51.03       50.25      6.57 o 
  -1  11   4        0.21       -0.57      4.72 o 
   0  11   4        0.13       -7.03      4.69 o 
   1  11   4      361.93      346.65     13.51 o 
   2  11   4      179.08      169.88      9.30 o 
   3  11   4       22.27       17.02      5.63 o 
   4  11   4       34.64       29.48      6.53 o 
   5  11   4       30.47       37.01      6.97 o 
   6  11   4       82.07       91.35      8.91 o 
   7  11   4       27.03       26.59      7.12 o 
   8  11   4        8.89       18.20     10.49 o 
 -10  12   4       52.17       65.12      8.78 o 
  -9  12   4        2.97       -4.88      8.86 o 
  -8  12   4       79.64       90.70      7.48 o 
  -7  12   4      315.39      326.88     15.43 o 
  -6  12   4      194.44      201.38      9.48 o 
  -5  12   4       57.33       69.56      6.36 o 
  -4  12   4       28.12       24.24      6.59 o 
  -3  12   4        2.94       -4.33      4.84 o 
  -2  12   4       28.64       27.81      9.44 o 
  -1  12   4       79.60       75.84      7.59 o 
   0  12   4        0.17       -1.01      5.17 o 
   1  12   4      210.86      214.43     10.56 o 
   2  12   4      136.08      128.29     17.68 o 
   3  12   4        2.32        0.03      5.82 o 
   4  12   4        2.94        4.54      6.00 o 
   5  12   4        2.16       -3.93      7.86 o 
   6  12   4       44.10       46.57      7.84 o 
   7  12   4       52.00       67.90      8.65 o 
  -8  13   4      149.28      157.90      8.73 o 
  -7  13   4       39.53       30.66      6.17 o 
  -6  13   4      139.53      152.12      8.57 o 
  -5  13   4        2.52       10.19      8.05 o 
  -4  13   4        0.11       -5.14      5.47 o 
  -3  13   4       29.40       27.18      6.55 o 
  -2  13   4       62.63       61.23      7.60 o 
  -1  13   4       24.39       24.85      6.45 o 
   0  13   4        0.07       -3.05      8.14 o 
   1  13   4        5.85       -4.92      6.51 o 
   2  13   4       15.67        9.29      6.31 o 
   3  13   4      108.32      116.57      9.18 o 
   4  13   4        4.16        5.51      6.62 o 
   5  13   4        5.69       -6.22      7.02 o 
  -6  14   4       47.20       59.50      8.50 o 
  -5  14   4        1.53       -1.13      6.38 o 
  -4  14   4       52.81       50.45      7.86 o 
  -3  14   4        3.04       -3.26      6.98 o 
  -2  14   4       36.50       38.25      7.53 o 
  -1  14   4       75.10       90.27      9.10 o 
   0  14   4       15.53        8.86      6.52 o 
   1  14   4        4.73       -1.58      6.41 o 
   2  14   4       17.45       21.49      7.26 o 
 -17   1   5       13.63       16.01      9.11 o 
 -16   1   5       82.00      122.76     10.96 o 
 -15   1   5        2.73       -4.53      6.88 o 
 -14   1   5        8.81        6.96      4.92 o 
 -13   1   5      185.11      169.83      7.68 o 
 -12   1   5       42.37       49.77      5.12 o 
 -11   1   5      218.65      209.73      7.64 o 
 -10   1   5       10.62       20.14      3.96 o 
  -9   1   5      139.60      148.32      4.25 o 
  -8   1   5      217.87      231.94      5.36 o 
  -7   1   5       80.83       74.58      3.00 o 
  -6   1   5        8.42        5.35      1.81 o 
  -5   1   5      554.65      653.44     12.32 o 
  -4   1   5      417.21      479.96     10.36 o 
  -3   1   5      492.96      600.82     12.49 o 
  -2   1   5       66.85       86.60      3.40 o 
  -1   1   5      628.29      672.76     13.68 o 
   0   1   5       32.90       24.27      3.17 o 
   1   1   5      428.21      407.36     10.31 o 
   2   1   5      108.10       75.54      3.30 o 
   3   1   5      102.40      110.63      4.55 o 
   4   1   5       30.31       25.74      3.30 o 
   5   1   5      472.93      482.64     10.83 o 
   6   1   5       12.78        6.68      2.92 o 
   7   1   5      368.56      383.26     14.74 o 
   8   1   5        3.33        2.92      3.78 o 
   9   1   5      194.24      193.31      9.49 o 
  10   1   5       10.95       16.53      5.88 o 
  11   1   5       98.31      113.16      8.65 o 
  12   1   5      110.28      130.30      9.11 o 
 -17   2   5       10.11        5.27      8.77 o 
 -16   2   5       31.11       25.31      8.25 o 
 -15   2   5        3.02       -2.24      8.36 o 
 -14   2   5      117.73      126.67     14.06 o 
 -13   2   5        0.00       -3.79      5.50 o 
 -12   2   5       70.93       66.50      9.15 o 
 -11   2   5      137.01      135.49      6.23 o 
 -10   2   5      305.59      306.15      9.08 o 
  -9   2   5        7.00        3.40      2.15 o 
  -8   2   5       83.67       70.63      3.10 o 
  -7   2   5       86.64       84.94      3.46 o 
  -6   2   5       21.91       19.14      2.37 o 
  -5   2   5      136.06      155.50      5.53 o 
  -4   2   5     1145.25     1304.48     29.38 o 
  -3   2   5      999.97     1085.91     21.31 o 
  -2   2   5       30.19       21.12      2.17 o 
  -1   2   5      122.09      151.24      4.38 o 
   0   2   5      531.27      576.31     11.86 o 
   1   2   5      439.72      451.94     11.21 o 
   2   2   5       26.52       32.87      2.61 o 
   3   2   5      677.35      724.01     14.71 o 
   4   2   5       36.77       40.65      3.21 o 
   5   2   5       42.23       43.89      4.22 o 
   6   2   5       13.37       17.49      3.21 o 
   7   2   5       45.80       55.87      7.99 o 
   8   2   5       16.28       17.57      4.17 o 
   9   2   5      107.60      119.68     13.89 o 
  10   2   5       54.01       61.82      7.17 o 
  11   2   5       63.58       86.64     14.64 o 
  12   2   5       23.44       40.90      7.55 o 
 -16   3   5        0.67       -4.12      8.02 o 
 -15   3   5        0.09       -5.55      7.32 o 
 -14   3   5        5.53        6.85      6.26 o 
 -13   3   5       40.48       33.85      6.49 o 
 -12   3   5      254.29      237.59     10.75 o 
 -11   3   5     1305.46     1275.82     35.98 o 
 -10   3   5      147.88      126.95      7.40 o 
  -9   3   5      716.55      679.01     14.14 o 
  -8   3   5      131.31      124.67      5.31 o 
  -7   3   5       23.14       18.06      3.01 o 
  -6   3   5      879.08      801.05    103.41 o 
  -5   3   5      476.73      557.30     19.72 o 
  -4   3   5     1307.77     1431.61     32.15 o 
  -3   3   5       48.37       54.91      3.69 o 
  -2   3   5      230.89      225.02      6.94 o 
  -1   3   5      342.98      386.42     10.29 o 
   0   3   5      266.56      259.48      6.23 o 
   1   3   5      102.01       89.15      3.90 o 
   2   3   5        0.01        0.94      2.33 o 
   3   3   5       78.06      100.27      3.98 o 
   4   3   5      951.35     1033.66     20.42 o 
   5   3   5       65.34       63.80      4.01 o 
   6   3   5        4.16        2.99      2.83 o 
   7   3   5        7.63       11.97      3.31 o 
   8   3   5        1.31       -3.09      3.80 o 
   9   3   5       24.98       23.90      5.70 o 
  10   3   5       95.20       99.85      9.07 o 
  11   3   5       94.83      106.26      8.97 o 
  12   3   5        9.75       16.95      7.31 o 
 -16   4   5       18.34       18.50      8.32 o 
 -15   4   5      134.72      158.08     10.40 o 
 -14   4   5       11.51       19.38      6.65 o 
 -13   4   5        3.95       -0.48      5.34 o 
 -12   4   5        0.45       -1.56      4.91 o 
 -11   4   5      182.43      185.36     13.83 o 
 -10   4   5      169.41      151.71      8.23 o 
  -9   4   5       79.14       86.59      4.02 o 
  -8   4   5      738.89      679.36     16.56 o 
  -7   4   5       15.56       14.01      3.47 o 
  -6   4   5      351.33      371.46     12.62 o 
  -5   4   5     1086.50     1227.50     28.09 o 
  -4   4   5      188.04      197.69      6.68 o 
  -3   4   5      505.70      548.78     13.89 o 
  -2   4   5      604.24      636.19     15.70 o 
  -1   4   5      283.80      252.93      7.72 o 
   0   4   5       21.99       25.43      3.07 o 
   1   4   5       23.55       30.56      2.93 o 
   2   4   5       34.87       32.82      6.32 o 
   3   4   5      258.49      239.94      7.38 o 
   4   4   5       52.40       46.74      3.56 o 
   5   4   5      107.20      108.11      4.60 o 
   6   4   5        3.53        0.90      2.95 o 
   7   4   5       34.19       33.16      5.32 o 
   8   4   5       71.34       77.59      5.58 o 
   9   4   5      103.19      121.17      8.16 o 
  10   4   5        0.08       -0.43      5.71 o 
  11   4   5       31.68       41.72      7.46 o 
  12   4   5        1.09        3.11      7.30 o 
 -16   5   5       75.33       94.56     10.46 o 
 -15   5   5        0.02       -8.30      9.83 o 
 -14   5   5        1.35       -8.74      6.98 o 
 -13   5   5        1.07        0.38      5.89 o 
 -12   5   5        1.08       -2.50      6.72 o 
 -11   5   5      719.63      678.57     21.29 o 
 -10   5   5       24.53       24.61      5.33 o 
  -9   5   5       15.02       15.19      3.03 o 
  -8   5   5      179.29      167.36      6.44 o 
  -7   5   5      224.98      225.56      7.46 o 
  -6   5   5      590.24      597.23     15.07 o 
  -5   5   5       39.42       33.18      3.60 o 
  -4   5   5        1.96       -2.37      3.34 o 
  -3   5   5       79.54       85.25      7.53 o 
  -2   5   5       10.60        6.69      3.28 o 
  -1   5   5        1.20       -0.28      2.61 o 
   0   5   5       52.81       62.10      7.25 o 
   1   5   5        6.38        2.56      3.49 o 
   2   5   5       76.14       85.03      6.16 o 
   3   5   5       68.83       61.16      5.17 o 
   4   5   5      407.06      397.26     11.01 o 
   5   5   5      408.93      400.25      9.68 o 
   6   5   5      439.08      440.01     13.85 o 
   7   5   5        1.68       -2.54      3.58 o 
   8   5   5       11.61       14.49      5.99 o 
   9   5   5        0.27        1.23      9.96 o 
  10   5   5       29.54       30.43      6.79 o 
  11   5   5        0.11       -2.05      6.66 o 
 -15   6   5        5.15        2.85      7.02 o 
 -14   6   5       95.91       85.13      8.94 o 
 -13   6   5       56.10       80.64      8.21 o 
 -12   6   5       28.72       30.72      6.30 o 
 -11   6   5        0.20       -7.23      4.82 o 
 -10   6   5        1.20       -6.97      4.64 o 
  -9   6   5       27.32       27.86      5.04 o 
  -8   6   5       10.46        0.18      3.27 o 
  -7   6   5       17.27       14.54      6.39 o 
  -6   6   5       71.16       78.84      5.00 o 
  -5   6   5       76.42       78.61      4.75 o 
  -4   6   5        0.73        0.50      2.93 o 
  -3   6   5      184.66      192.85      6.99 o 
  -2   6   5        9.82       12.37      3.27 o 
  -1   6   5      111.25      104.16      5.17 o 
   0   6   5       68.05       73.33      6.39 o 
   1   6   5      295.61      314.10     11.63 o 
   2   6   5      287.12      286.19     11.07 o 
   3   6   5       71.00       80.78      6.01 o 
   4   6   5        0.00       -0.20      4.22 o 
   5   6   5      170.92      167.20      8.59 o 
   6   6   5        0.41        1.49      4.51 o 
   7   6   5      115.58      121.73      7.75 o 
   8   6   5        2.77        1.31      5.68 o 
   9   6   5       51.75       48.62      7.16 o 
  10   6   5        2.50        9.25      7.01 o 
  11   6   5        3.24        0.14      7.11 o 
 -15   7   5       89.81      104.57     10.27 o 
 -14   7   5       31.66       29.73      8.94 o 
 -13   7   5      233.63      259.08     12.06 o 
 -12   7   5       38.59       51.41     11.37 o 
 -11   7   5       97.90      102.86      8.22 o 
 -10   7   5        0.77        2.90      5.20 o 
  -9   7   5      327.90      330.07     12.55 o 
  -8   7   5      184.88      184.78      7.15 o 
  -7   7   5        1.55        5.81      3.61 o 
  -6   7   5      273.10      301.97      9.56 o 
  -5   7   5      695.62      717.45     18.10 o 
  -4   7   5      298.11      308.98      9.65 o 
  -3   7   5      108.00      111.47      5.64 o 
  -2   7   5       15.62       16.29      3.55 o 
  -1   7   5        0.96        2.82      8.41 o 
   0   7   5      124.69      143.47      7.75 o 
   1   7   5      183.03      189.56      8.81 o 
   2   7   5       50.78       56.74      6.12 o 
   3   7   5        5.55       -1.75      4.10 o 
   4   7   5      100.13       93.67      6.73 o 
   5   7   5      206.72      202.29      9.48 o 
   6   7   5        2.39        5.89      5.36 o 
   7   7   5        5.88       -0.80      5.25 o 
   8   7   5        8.39        6.33      7.71 o 
   9   7   5       14.19       10.68      8.99 o 
  10   7   5        6.85       -0.28      9.74 o 
 -14   8   5       45.30       52.27      8.31 o 
 -13   8   5       26.65       22.86     14.38 o 
 -12   8   5      101.62      113.90      9.05 o 
 -11   8   5      206.50      212.38     19.00 o 
 -10   8   5      120.89      127.14      8.39 o 
  -9   8   5      128.98      132.85      8.17 o 
  -8   8   5       55.02       56.41      8.68 o 
  -7   8   5        7.79        5.94      3.80 o 
  -6   8   5        0.04        1.92      3.81 o 
  -5   8   5       28.62       22.17      4.18 o 
  -4   8   5       17.57       14.95      4.05 o 
  -3   8   5      187.85      184.01      7.39 o 
  -2   8   5        1.97       -5.07      3.38 o 
  -1   8   5       16.81       16.69      4.68 o 
   0   8   5        0.54       -3.02      4.03 o 
   1   8   5      178.50      151.53      8.22 o 
   2   8   5      136.51      123.15      7.39 o 
   3   8   5      430.46      445.25     16.87 o 
   4   8   5       96.13       89.43      7.56 o 
   5   8   5        0.30        1.92      4.87 o 
   6   8   5       86.04      100.47      8.24 o 
   7   8   5       60.39       74.19      8.54 o 
   8   8   5        5.83       10.02      8.39 o 
 -13   9   5      117.35      130.52     14.77 o 
 -12   9   5      105.57       96.11     21.53 o 
 -11   9   5      186.75      158.84      9.55 o 
 -10   9   5       20.23       28.67      6.62 o 
  -9   9   5      161.33      166.38      9.22 o 
  -8   9   5       27.99       30.08      7.71 o 
  -7   9   5        4.34        7.59      5.21 o 
  -6   9   5      211.89      208.52      8.25 o 
  -5   9   5       17.50        4.78      4.08 o 
  -4   9   5      101.76      101.43      6.06 o 
  -3   9   5        8.20        4.87      4.43 o 
  -2   9   5      718.45      687.28     21.89 o 
  -1   9   5       47.15       39.29     11.81 o 
   0   9   5       28.53       23.21      5.46 o 
   1   9   5       16.39       13.49      5.28 o 
   2   9   5       81.40       79.62      7.42 o 
   3   9   5      408.76      425.43     15.56 o 
   4   9   5        0.56       -3.90      5.22 o 
   5   9   5        3.43        6.10      7.81 o 
   6   9   5       29.20       29.59      6.76 o 
   7   9   5      153.85      172.50      9.96 o 
   8   9   5       48.44       76.33     11.31 o 
 -12  10   5       34.19       37.78      7.85 o 
 -11  10   5       25.66       26.20      7.17 o 
 -10  10   5       10.69       19.29     11.03 o 
  -9  10   5        9.73       15.74      6.14 o 
  -8  10   5      205.59      227.25     14.33 o 
  -7  10   5      189.54      210.65      9.98 o 
  -6  10   5        4.71        3.67      4.51 o 
  -5  10   5       53.96       53.64      5.62 o 
  -4  10   5        2.00        2.95      4.24 o 
  -3  10   5        9.77        9.11      4.16 o 
  -2  10   5      220.67      203.14      9.87 o 
  -1  10   5      377.17      384.11     14.47 o 
   0  10   5       10.68        3.96      4.85 o 
   1  10   5        2.71       -4.85      5.11 o 
   2  10   5      124.20      116.48      8.03 o 
   3  10   5      155.18      158.67      9.10 o 
   4  10   5      102.72      118.11      8.43 o 
   5  10   5        0.33       -0.22      5.61 o 
   6  10   5       36.22       45.30     12.73 o 
   7  10   5      157.69      185.68     11.53 o 
   8  10   5        1.67      -12.78      9.27 o 
 -11  11   5        0.64        0.53     10.29 o 
 -10  11   5      118.74      140.63     17.13 o 
  -9  11   5       57.55       82.39     11.43 o 
  -8  11   5       26.84       25.27      5.96 o 
  -7  11   5      149.22      146.92      7.83 o 
  -6  11   5        0.60       -7.02      4.68 o 
  -5  11   5       14.76       10.33      4.91 o 
  -4  11   5       21.60       18.04      4.98 o 
  -3  11   5       23.86       14.26      5.72 o 
  -2  11   5        6.58        3.29      7.75 o 
  -1  11   5      334.88      341.11     13.71 o 
   0  11   5       65.98       74.02      7.72 o 
   1  11   5       91.92       79.62     11.46 o 
   2  11   5       16.68       18.61      7.22 o 
   3  11   5       13.37        6.52      5.97 o 
   4  11   5        1.16        2.54      6.27 o 
   5  11   5       12.61       10.52      7.77 o 
   6  11   5       39.40       46.68      8.85 o 
   7  11   5        2.54        9.18     10.37 o 
 -10  12   5        0.62       -2.66     13.00 o 
  -9  12   5       53.67       49.01      8.16 o 
  -8  12   5        2.00       -1.07      5.80 o 
  -7  12   5       44.52       50.80      7.22 o 
  -6  12   5       19.37       31.82      5.83 o 
  -5  12   5        4.96       -1.58      5.12 o 
  -4  12   5      144.90      131.15     13.45 o 
  -3  12   5       86.40       97.48      8.81 o 
  -2  12   5       19.95       26.44      6.36 o 
  -1  12   5       37.04       36.88      6.81 o 
   0  12   5        1.14        1.46      5.68 o 
   1  12   5        7.74       -3.08      6.02 o 
   2  12   5       13.81       13.35      6.40 o 
   3  12   5       24.75       32.26      7.18 o 
   4  12   5        7.25        6.88      6.63 o 
   5  12   5       10.34       25.43      7.77 o 
  -7  13   5        9.33       11.18      6.50 o 
  -6  13   5        5.40       -1.20      5.61 o 
  -5  13   5        6.62        3.04      6.34 o 
  -4  13   5       20.84       14.68      6.46 o 
  -3  13   5        5.45       -0.23      5.97 o 
  -2  13   5       15.54        8.80      6.18 o 
  -1  13   5      119.96      118.40     13.05 o 
   0  13   5      113.77      114.15      9.15 o 
   1  13   5       26.41       24.44      7.10 o 
   2  13   5       38.41       37.84      7.88 o 
   3  13   5       19.41       18.43      7.67 o 
  -3  14   5      142.81      160.81     11.09 o 
  -2  14   5       55.19       40.34      7.77 o 
 -16   0   6       96.91      179.91     19.14 o 
 -15   0   6        7.17      -17.85     11.90 o 
 -14   0   6        0.66       -1.72     10.65 o 
 -13   0   6      595.73      622.92     31.54 o 
 -12   0   6        2.88       -3.57      8.71 o 
 -11   0   6     1493.90     1441.43     55.22 o 
 -10   0   6      796.75      738.18     22.25 o 
  -9   0   6       32.76       35.14      7.57 o 
  -8   0   6      721.91      737.52     17.54 o 
  -7   0   6        1.17        1.33      2.56 o 
  -6   0   6      230.02      248.41      9.41 o 
  -5   0   6      812.21      837.85     24.21 o 
  -4   0   6      953.71     1090.34     30.72 o 
  -3   0   6     1907.11     2126.81     57.34 o 
  -2   0   6       56.05       55.82      4.56 o 
  -1   0   6        0.51       -2.02      2.86 o 
   0   0   6      186.40      185.73      7.44 o 
   1   0   6      173.05      141.01     10.18 o 
   2   0   6     1101.53     1066.97     29.56 o 
   3   0   6       33.33       26.67      4.19 o 
   4   0   6      243.26      161.74     10.49 o 
   5   0   6     1309.42     1481.33     55.88 o 
   6   0   6        0.63       -6.73      4.48 o 
   7   0   6      485.52      511.74     17.28 o 
   8   0   6      168.52      212.08     14.56 o 
   9   0   6        2.40       -8.96      8.24 o 
  10   0   6      247.72      267.80     17.26 o 
  11   0   6       28.08       24.15     10.09 o 
 -16   1   6       23.35       27.22     14.19 o 
 -15   1   6       53.12      109.63     16.16 o 
 -14   1   6       23.43       22.99      7.40 o 
 -13   1   6       30.03       28.14      6.72 o 
 -12   1   6       68.38       79.49      7.59 o 
 -11   1   6      183.51      148.60      8.45 o 
 -10   1   6      724.91      698.64     21.43 o 
  -9   1   6      645.88      701.64     14.76 o 
  -8   1   6       66.95       62.34      4.46 o 
  -7   1   6        2.81        2.59      2.52 o 
  -6   1   6        0.22       -2.30      1.89 o 
  -5   1   6       80.32       78.64      5.81 o 
  -4   1   6      377.89      394.82      9.19 o 
  -3   1   6      666.87      732.15     15.19 o 
  -2   1   6      341.59      327.89      7.85 o 
  -1   1   6      169.28      122.54      6.09 o 
   0   1   6       33.46       31.50      5.11 o 
   1   1   6      105.22       93.55      4.46 o 
   2   1   6        0.06        1.21      2.19 o 
   3   1   6      225.90      247.12      6.76 o 
   4   1   6       59.47       55.99      3.98 o 
   5   1   6       16.81        6.81      3.41 o 
   6   1   6      446.01      461.76     11.08 o 
   7   1   6       47.97       42.14      4.37 o 
   8   1   6        5.02        2.65      5.50 o 
   9   1   6       39.33       61.65      7.53 o 
  10   1   6       20.25       20.23      6.98 o 
  11   1   6       56.85       62.56      8.55 o 
 -16   2   6      112.36      149.55     11.97 o 
 -15   2   6       11.48        0.31      7.80 o 
 -14   2   6       22.42       17.64      7.19 o 
 -13   2   6        1.04        1.44      5.84 o 
 -12   2   6       55.03       50.08      6.88 o 
 -11   2   6      394.49      393.69     14.38 o 
 -10   2   6      218.87      212.66     21.14 o 
  -9   2   6        0.03       -4.06      2.71 o 
  -8   2   6      114.77      116.45      4.63 o 
  -7   2   6       20.31        3.89      3.67 o 
  -6   2   6      111.74      105.92      5.25 o 
  -5   2   6      157.58      164.47      5.22 o 
  -4   2   6       90.88       67.52      3.49 o 
  -3   2   6       68.51       75.68      3.66 o 
  -2   2   6      132.26      134.71      6.67 o 
  -1   2   6        8.28        5.33      2.73 o 
   0   2   6     1037.07     1004.56     23.48 o 
   1   2   6        2.11       -0.82      2.54 o 
   2   2   6      214.44      188.95      6.53 o 
   3   2   6       25.42       25.46      3.11 o 
   4   2   6      168.33      170.60      5.72 o 
   5   2   6      642.23      656.09     14.32 o 
   6   2   6       27.47       16.30      5.65 o 
   7   2   6        1.62       -3.08      3.64 o 
   8   2   6      237.62      255.92     11.28 o 
   9   2   6        0.09       -1.22      5.87 o 
  10   2   6       45.41       50.97      7.78 o 
  11   2   6        7.14        3.17      9.77 o 
 -16   3   6       24.61       39.78      9.53 o 
 -15   3   6        2.44        0.76      7.26 o 
 -14   3   6        1.71        4.65      6.79 o 
 -13   3   6        2.06       -2.84      5.70 o 
 -12   3   6      440.70      378.33     18.82 o 
 -11   3   6      203.39      190.28      9.49 o 
 -10   3   6      102.96       99.91      7.08 o 
  -9   3   6      190.48      195.34      6.16 o 
  -8   3   6       62.61       49.68      4.32 o 
  -7   3   6       48.46       22.81      8.44 o 
  -6   3   6        6.07        3.81      2.84 o 
  -5   3   6        1.83        0.33      2.73 o 
  -4   3   6        3.13       -0.94      2.63 o 
  -3   3   6        1.59        2.05      2.11 o 
  -2   3   6      876.88      909.96     21.62 o 
  -1   3   6       47.08       42.81      3.98 o 
   0   3   6       73.46       79.13      5.92 o 
   1   3   6       88.08      105.78      6.44 o 
   2   3   6        0.57       -0.67      3.75 o 
   3   3   6        0.00        1.98      3.07 o 
   4   3   6        1.22       -4.09      2.72 o 
   5   3   6       14.10        4.05      3.19 o 
   6   3   6      284.13      302.03      8.84 o 
   7   3   6       57.58       75.94      6.03 o 
   8   3   6      221.61      262.70     11.47 o 
   9   3   6      157.34      153.18      9.42 o 
  10   3   6       10.79       12.20      6.77 o 
  11   3   6        3.25        2.61      7.36 o 
 -16   4   6        3.95        1.46      8.28 o 
 -15   4   6        3.72      -10.85      7.25 o 
 -14   4   6        0.82        2.01      6.63 o 
 -13   4   6       18.20       25.02      6.80 o 
 -12   4   6        0.93       -4.21      5.59 o 
 -11   4   6       28.35       22.75      5.75 o 
 -10   4   6       18.90       16.42      5.01 o 
  -9   4   6      584.30      554.17     14.35 o 
  -8   4   6      588.91      566.83     18.19 o 
  -7   4   6        0.49       -4.16      2.94 o 
  -6   4   6        6.47        6.38      4.20 o 
  -5   4   6      190.54      192.96      6.93 o 
  -4   4   6      131.98      128.94      5.66 o 
  -3   4   6        0.11       -4.08      2.72 o 
  -2   4   6      170.14      147.00      5.93 o 
  -1   4   6       96.71       97.26      4.95 o 
   0   4   6       83.34       67.56      5.61 o 
   1   4   6      318.71      298.06     11.43 o 
   2   4   6      209.88      190.07      8.75 o 
   3   4   6       62.81       77.78      9.68 o 
   4   4   6      121.65      113.43      7.06 o 
   5   4   6       18.74       18.22      4.04 o 
   6   4   6       29.01       30.84      4.62 o 
   7   4   6      114.69      115.73      5.49 o 
   8   4   6        3.18       -8.36      5.57 o 
   9   4   6        5.55        1.58     15.36 o 
  10   4   6       20.06       24.27      7.26 o 
 -15   5   6       22.68       16.67      7.94 o 
 -14   5   6        4.74        0.99      6.73 o 
 -13   5   6        2.11       -5.00      5.96 o 
 -12   5   6        4.69       -3.44      5.49 o 
 -11   5   6      388.97      388.16     14.45 o 
 -10   5   6      176.16      165.34      9.04 o 
  -9   5   6        0.54       -0.03      3.47 o 
  -8   5   6      145.90      116.99      7.77 o 
  -7   5   6      119.74      117.94      5.70 o 
  -6   5   6       52.08       41.00      5.48 o 
  -5   5   6       21.95        8.94      4.10 o 
  -4   5   6      192.54      189.02      7.16 o 
  -3   5   6      204.77      213.81      7.60 o 
  -2   5   6       87.87       94.88      5.30 o 
  -1   5   6       89.49       81.20      5.01 o 
   0   5   6       62.57       52.58      5.60 o 
   1   5   6      162.22      166.59      8.29 o 
   2   5   6        4.19        0.94      4.05 o 
   3   5   6       77.28       81.10      8.17 o 
   4   5   6      387.50      336.84     12.99 o 
   5   5   6       44.24       53.30      6.29 o 
   6   5   6        1.01       -0.91      4.18 o 
   7   5   6       51.16       49.66      8.83 o 
   8   5   6        3.41        8.21      8.36 o 
   9   5   6      145.05      158.93     14.44 o 
  10   5   6        1.21        0.53      9.77 o 
 -15   6   6        6.63        2.10      7.28 o 
 -14   6   6       49.64       62.30      8.70 o 
 -13   6   6       32.42       40.33     12.97 o 
 -12   6   6      308.28      284.83     12.44 o 
 -11   6   6      393.28      374.35     14.29 o 
 -10   6   6      132.99      141.19     17.43 o 
  -9   6   6      389.71      379.65     11.26 o 
  -8   6   6     1321.36     1333.97     35.65 o 
  -7   6   6      212.92      210.44      7.80 o 
  -6   6   6        6.23        5.85      3.68 o 
  -5   6   6        1.03       -4.90      3.27 o 
  -4   6   6       74.69       83.39      5.29 o 
  -3   6   6      158.45      142.48      6.38 o 
  -2   6   6      425.51      415.51     14.66 o 
  -1   6   6      454.17      422.33     16.38 o 
   0   6   6       24.61       18.94      4.95 o 
   1   6   6      140.00      128.74      7.68 o 
   2   6   6      151.01      135.70      7.99 o 
   3   6   6      374.60      341.15     13.12 o 
   4   6   6       65.21       65.84      9.40 o 
   5   6   6        7.38       -5.26      6.39 o 
   6   6   6        1.08       -0.81      5.10 o 
   7   6   6        0.02       -1.95      5.68 o 
   8   6   6      120.51      151.38     13.53 o 
   9   6   6       16.38       23.71      9.99 o 
 -14   7   6        0.00       -1.83      6.87 o 
 -13   7   6        0.02       -6.86      8.94 o 
 -12   7   6      145.47      149.82      9.32 o 
 -11   7   6        2.32       -7.17      5.61 o 
 -10   7   6       89.56       78.02     11.75 o 
  -9   7   6       41.72       49.38     11.43 o 
  -8   7   6      494.03      505.62     17.42 o 
  -7   7   6      129.71      123.81      6.40 o 
  -6   7   6       42.06       46.29      9.04 o 
  -5   7   6        0.01       -5.33      3.56 o 
  -4   7   6        2.48        2.27      3.69 o 
  -3   7   6      460.64      475.38     13.37 o 
  -2   7   6        0.08        1.08      3.54 o 
  -1   7   6      377.57      346.66     13.11 o 
   0   7   6      516.06      530.74     17.86 o 
   1   7   6       26.92       20.89      5.10 o 
   2   7   6       97.85       93.00      7.35 o 
   3   7   6        2.62        2.57      5.03 o 
   4   7   6       75.93       79.38      7.61 o 
   5   7   6        0.01        3.71      5.21 o 
   6   7   6       12.06        2.69      5.72 o 
   7   7   6       35.71       43.82      7.23 o 
 -14   8   6       34.96       35.30      8.19 o 
 -13   8   6        0.62        1.60      6.69 o 
 -12   8   6       11.38       18.90     11.68 o 
 -11   8   6       18.89       12.79      6.34 o 
 -10   8   6       30.42       26.28     10.77 o 
  -9   8   6      117.44      130.38      8.52 o 
  -8   8   6      134.21      132.96      7.00 o 
  -7   8   6      520.39      538.73     15.10 o 
  -6   8   6      504.46      557.97     15.55 o 
  -5   8   6        2.78        2.18      4.94 o 
  -4   8   6       13.68       11.22      4.24 o 
  -3   8   6        2.32        2.38      3.97 o 
  -2   8   6       66.35       73.90      5.97 o 
  -1   8   6       18.80       13.46      5.18 o 
   0   8   6      313.43      304.72     18.04 o 
   1   8   6       38.31       48.47      9.93 o 
   2   8   6       20.73       20.37      5.60 o 
   3   8   6        0.42        3.24      5.13 o 
   4   8   6        0.71       -6.93      5.40 o 
   5   8   6      116.86      121.27      8.46 o 
   6   8   6       27.64       28.31      6.81 o 
   7   8   6       33.10       39.93     10.38 o 
 -13   9   6      236.82      232.12     12.21 o 
 -12   9   6        2.13       -4.95      6.58 o 
 -11   9   6       36.61       44.81      7.95 o 
 -10   9   6       78.73       92.56     14.09 o 
  -9   9   6      173.99      169.66      9.65 o 
  -8   9   6      160.25      179.36      8.17 o 
  -7   9   6        9.15        0.39      4.67 o 
  -6   9   6       34.72       36.21      5.53 o 
  -5   9   6        1.73       -1.47      4.74 o 
  -4   9   6       21.16       24.76      4.83 o 
  -3   9   6      123.19      119.37      6.68 o 
  -2   9   6       55.78       61.81      7.04 o 
  -1   9   6      105.68      106.88     11.62 o 
   0   9   6        2.47       -0.97      4.99 o 
   1   9   6       62.04       55.29      8.74 o 
   2   9   6       62.36       64.02      7.33 o 
   3   9   6       76.15       87.08      8.35 o 
   4   9   6        1.11       -1.32      5.69 o 
   5   9   6       28.63       22.47     10.16 o 
   6   9   6        1.41        0.58      9.18 o 
   7   9   6       33.17       51.15     11.18 o 
 -12  10   6       27.26       25.06      7.68 o 
 -11  10   6       59.90       84.88      9.10 o 
 -10  10   6       91.35      121.21     15.57 o 
  -9  10   6        2.66        3.68      6.51 o 
  -8  10   6        8.10        7.44      5.10 o 
  -7  10   6        1.53       -1.09      5.00 o 
  -6  10   6       21.35       27.45      5.55 o 
  -5  10   6      286.64      283.49     14.03 o 
  -4  10   6        0.04       -3.24      4.76 o 
  -3  10   6      119.21      121.01      8.34 o 
  -2  10   6        2.38       -4.10      5.90 o 
  -1  10   6        0.19       -3.72      5.35 o 
   0  10   6       88.01       59.70     15.19 o 
   1  10   6       28.58       34.99      9.87 o 
   2  10   6       43.05       22.69      6.98 o 
   3  10   6       24.33       20.24      6.61 o 
   4  10   6        8.97        7.97      7.24 o 
   5  10   6        3.62       -6.09      6.58 o 
   6  10   6        0.01        4.15      7.23 o 
 -10  11   6       34.13       35.11     13.25 o 
  -9  11   6       48.14       75.60     10.30 o 
  -8  11   6       61.17       87.34      7.79 o 
  -7  11   6        9.82        8.73      5.70 o 
  -6  11   6      164.84      171.78      8.48 o 
  -5  11   6       27.93       23.15      5.62 o 
  -4  11   6        7.46        3.99      5.03 o 
  -3  11   6       10.89        2.25      5.82 o 
  -2  11   6       62.86       65.16     11.46 o 
  -1  11   6        3.30       -4.05      5.36 o 
   0  11   6       67.11       64.32     19.72 o 
   1  11   6        1.88        1.96      5.87 o 
   2  11   6        0.00        0.87      6.00 o 
   3  11   6       64.57       52.01     14.45 o 
   4  11   6       50.02       46.09      9.57 o 
   5  11   6       12.79       11.65      7.42 o 
  -8  12   6        2.56       -1.55      7.17 o 
  -7  12   6       16.71       29.85      6.48 o 
  -6  12   6        0.05        7.43      5.98 o 
  -5  12   6       11.86       20.87      7.47 o 
  -4  12   6        2.15        3.73      6.73 o 
  -3  12   6       54.54       62.05      8.20 o 
  -2  12   6      112.38      100.78     16.93 o 
  -1  12   6       35.64       31.38      7.17 o 
   0  12   6       51.39       37.13     16.18 o 
   1  12   6        0.41       14.91      6.61 o 
   2  12   6       27.48       25.53      7.03 o 
   3  12   6       40.88       32.38      7.83 o 
  -5  13   6        9.05        3.53      7.31 o 
  -4  13   6        0.05       -4.63      7.06 o 
  -3  13   6       42.23       58.22      8.51 o 
  -2  13   6       12.44       14.32      7.36 o 
  -1  13   6       58.58       62.81     18.06 o 
   0  13   6        0.17       -4.88      9.77 o 
 -16   1   7       35.82       66.51     11.78 o 
 -15   1   7       11.51       15.50      9.30 o 
 -14   1   7        3.88       -0.13     13.47 o 
 -13   1   7       25.88       18.75      7.75 o 
 -12   1   7        5.64        6.27      6.49 o 
 -11   1   7       19.98       12.44      5.97 o 
 -10   1   7      186.38      185.74     10.01 o 
  -9   1   7       64.03       48.31      4.10 o 
  -8   1   7      692.85      716.78     17.90 o 
  -7   1   7      549.33      586.14     13.11 o 
  -6   1   7       48.23       48.86      3.78 o 
  -5   1   7       18.98       19.87      3.46 o 
  -4   1   7      526.24      535.87     12.02 o 
  -3   1   7       66.63       68.87      4.76 o 
  -2   1   7      554.90      545.83     15.80 o 
  -1   1   7       60.60       48.06      8.13 o 
   0   1   7       61.27       69.71      6.42 o 
   1   1   7      108.00      106.37      7.11 o 
   2   1   7      557.23      547.11     14.24 o 
   3   1   7        0.13        0.65      2.85 o 
   4   1   7      217.69      209.40      6.80 o 
   5   1   7      292.64      301.02      8.58 o 
   6   1   7       83.72       95.26      8.74 o 
   7   1   7       91.38      119.15      6.65 o 
   8   1   7       19.13       15.71      6.65 o 
   9   1   7       63.72       88.87      9.37 o 
 -16   2   7       10.12       11.37     15.28 o 
 -15   2   7       28.90       30.82     13.75 o 
 -14   2   7      171.00      163.97     16.69 o 
 -13   2   7        7.66       -6.89      9.65 o 
 -12   2   7        2.12       -5.48      8.33 o 
 -11   2   7       35.41       30.23      7.05 o 
 -10   2   7      333.71      312.24     12.24 o 
  -9   2   7      404.89      410.21      9.05 o 
  -8   2   7      174.14      171.97      6.93 o 
  -7   2   7        0.56       -2.25      2.79 o 
  -6   2   7      870.17      887.06     18.52 o 
  -5   2   7       73.58       74.57      5.64 o 
  -4   2   7     1044.66     1038.03     21.12 o 
  -3   2   7      212.52      210.47      7.48 o 
  -2   2   7      481.24      470.44     12.80 o 
  -1   2   7        0.22       -2.54      2.93 o 
   0   2   7       32.94       33.60      5.27 o 
   1   2   7      717.98      697.25     22.05 o 
   2   2   7       52.12       51.52      6.14 o 
   3   2   7      347.63      338.76     13.13 o 
   4   2   7      114.93      105.36      6.06 o 
   5   2   7      186.07      194.79      7.96 o 
   6   2   7      512.32      536.98     15.15 o 
   7   2   7        1.46        4.14      5.01 o 
   8   2   7       24.91       23.71      7.36 o 
   9   2   7        0.84        6.70      7.36 o 
 -15   3   7      129.81      154.35     18.48 o 
 -14   3   7        3.48       -4.25     12.25 o 
 -13   3   7       71.30       68.03     11.28 o 
 -12   3   7        8.59       -1.37      5.79 o 
 -11   3   7      290.63      268.64     11.71 o 
 -10   3   7      659.26      619.58     19.92 o 
  -9   3   7      587.37      538.72     14.45 o 
  -8   3   7       16.92        9.73      4.60 o 
  -7   3   7      968.72      956.47     23.04 o 
  -6   3   7        6.22       -0.54      2.81 o 
  -5   3   7        0.00       -1.53      2.66 o 
  -4   3   7       31.53       33.65      8.22 o 
  -3   3   7      146.29      150.24      6.35 o 
  -2   3   7      831.69      781.28     19.34 o 
  -1   3   7       50.07       53.72      4.60 o 
   0   3   7      365.98      325.39     12.45 o 
   1   3   7       26.26       29.32      7.97 o 
   2   3   7       31.01       20.74      5.11 o 
   3   3   7        1.31       -1.31      4.41 o 
   4   3   7       14.36       20.90      5.38 o 
   5   3   7      109.13      105.53     11.12 o 
   6   3   7      115.96      121.07      6.98 o 
   7   3   7      114.77      124.64      8.50 o 
   8   3   7        1.90        0.66      9.43 o 
   9   3   7       14.25       26.31     11.24 o 
 -15   4   7        5.97        9.29     10.40 o 
 -14   4   7        2.69       12.50      7.68 o 
 -13   4   7       27.22       33.62      7.38 o 
 -12   4   7      152.79      151.38      9.40 o 
 -11   4   7       15.20       20.56      8.90 o 
 -10   4   7        0.01       -4.01      5.33 o 
  -9   4   7       37.97       27.00      8.93 o 
  -8   4   7        5.66        1.45      3.57 o 
  -7   4   7       78.63       83.29      5.47 o 
  -6   4   7      665.43      687.76     17.62 o 
  -5   4   7        5.85        3.99      3.62 o 
  -4   4   7       18.62       19.62      3.88 o 
  -3   4   7      219.64      228.14      8.09 o 
  -2   4   7      339.42      323.85     10.05 o 
  -1   4   7        0.48       -3.76      3.22 o 
   0   4   7       68.95       69.50     12.81 o 
   1   4   7      354.81      340.43     13.11 o 
   2   4   7        7.89        5.50      4.53 o 
   3   4   7      157.55      161.07      8.63 o 
   4   4   7       64.81       70.31      7.04 o 
   5   4   7       34.66       37.59      6.17 o 
   6   4   7       27.66       23.25      5.17 o 
   7   4   7       13.35        5.28      7.16 o 
   8   4   7       23.28       31.16     10.21 o 
   9   4   7        0.01       -1.19     10.71 o 
 -15   5   7        0.08        3.97      8.23 o 
 -14   5   7        0.81        5.26      7.38 o 
 -13   5   7      233.94      252.13     12.38 o 
 -12   5   7       44.95       46.42      9.93 o 
 -11   5   7       13.51       -2.36      5.52 o 
 -10   5   7       25.40       24.81      6.20 o 
  -9   5   7       52.22       42.32      5.23 o 
  -8   5   7      866.55      846.29     25.92 o 
  -7   5   7      350.94      327.20     12.82 o 
  -6   5   7      102.51      100.52      5.81 o 
  -5   5   7       29.77       21.81      4.16 o 
  -4   5   7        9.84        6.62      3.66 o 
  -3   5   7        3.61       -0.97      3.48 o 
  -2   5   7        6.55       -2.78      3.40 o 
  -1   5   7       65.43       74.73      5.51 o 
   0   5   7      186.81      178.64      9.88 o 
   1   5   7      283.52      255.12     11.05 o 
   2   5   7        0.68       -1.03      4.56 o 
   3   5   7       91.21      100.29      7.83 o 
   4   5   7        3.40        0.03      5.05 o 
   5   5   7       53.38       60.96      7.39 o 
   6   5   7       41.77       53.80      7.36 o 
   7   5   7       70.15      106.43      9.19 o 
   8   5   7       28.50       17.20     10.09 o 
 -14   6   7       32.79       19.97      8.19 o 
 -13   6   7       11.69       12.59      7.07 o 
 -12   6   7      178.13      148.33      9.63 o 
 -11   6   7       37.38       26.91      9.05 o 
 -10   6   7        1.83       -8.21      8.14 o 
  -9   6   7      108.96      109.44      6.38 o 
  -8   6   7      129.27      126.15      6.55 o 
  -7   6   7        1.05       -0.46      4.01 o 
  -6   6   7      112.90      107.79      5.99 o 
  -5   6   7        4.66        0.92      5.06 o 
  -4   6   7        0.41       -5.01      4.80 o 
  -3   6   7       36.96       33.00      5.65 o 
  -2   6   7       69.65       74.18      5.69 o 
  -1   6   7       10.77        7.73      5.07 o 
   0   6   7      347.37      309.82     14.92 o 
   1   6   7        1.96       -5.70      4.74 o 
   2   6   7        2.50        2.52      5.13 o 
   3   6   7      179.71      168.61      9.18 o 
   4   6   7       23.96        8.25      5.85 o 
   5   6   7       21.00       34.61      8.96 o 
   6   6   7        0.00      -11.75      7.83 o 
   7   6   7       11.57       18.25     16.41 o 
 -13   7   7        7.73        4.82      8.97 o 
 -12   7   7      194.29      191.76     10.96 o 
 -11   7   7       58.77       66.30      8.15 o 
 -10   7   7        2.63      -10.21      8.58 o 
  -9   7   7        1.72        1.63      4.40 o 
  -8   7   7       62.95       60.96      5.89 o 
  -7   7   7       12.18        7.01      4.50 o 
  -6   7   7       77.61       86.58      6.54 o 
  -5   7   7        8.45        7.14      4.33 o 
  -4   7   7      345.12      355.63     12.60 o 
  -3   7   7        2.06        0.32      5.15 o 
  -2   7   7      219.22      205.58      8.17 o 
  -1   7   7        2.05        5.27      5.11 o 
   0   7   7        5.00        3.02      5.16 o 
   1   7   7        0.10       -7.44      4.96 o 
   2   7   7        0.00       -4.95      5.15 o 
   3   7   7       30.25       25.42      6.09 o 
   4   7   7      128.32      125.77     13.78 o 
   5   7   7       16.51       14.93      6.37 o 
   6   7   7       16.52       11.07      6.67 o 
   7   7   7       28.07       37.15     10.40 o 
 -13   8   7       37.91       55.30      8.68 o 
 -12   8   7       39.86       15.53      7.34 o 
 -11   8   7       43.00       48.31      7.88 o 
 -10   8   7       26.40        8.99     10.77 o 
  -9   8   7       87.97       94.90      8.39 o 
  -8   8   7      171.26      177.17     11.00 o 
  -7   8   7      136.33      124.47      7.11 o 
  -6   8   7       38.45       39.62      5.65 o 
  -5   8   7        1.13       10.01      8.91 o 
  -4   8   7      131.37      143.72      7.36 o 
  -3   8   7      260.54      249.71      9.43 o 
  -2   8   7       21.12       14.52      5.83 o 
  -1   8   7       22.76       26.59      6.28 o 
   0   8   7        5.68       -1.36      5.64 o 
   1   8   7        0.03       -2.19      7.77 o 
   2   8   7       87.82       92.95     14.72 o 
   3   8   7        5.17        9.63      6.72 o 
   4   8   7       72.67       85.79      8.69 o 
   5   8   7        0.10       -3.84      6.59 o 
   6   8   7        4.58        0.38      6.94 o 
 -12   9   7        7.78       23.92     12.51 o 
 -11   9   7       14.02       16.24      7.44 o 
 -10   9   7       28.45       36.08     12.72 o 
  -9   9   7       70.67       93.73      8.92 o 
  -8   9   7      123.56      138.47      8.47 o 
  -7   9   7      251.72      281.49     10.51 o 
  -6   9   7      193.10      197.75     11.53 o 
  -5   9   7        0.29       -6.65      4.86 o 
  -4   9   7      149.06      138.62      7.52 o 
  -3   9   7      120.04      127.82      7.15 o 
  -2   9   7       64.10       68.88      7.65 o 
  -1   9   7       50.40       46.91     13.89 o 
   0   9   7       92.56       78.84     14.99 o 
   1   9   7       35.12       39.60      7.01 o 
   2   9   7       36.39       23.67      6.84 o 
   3   9   7       28.45       20.91      6.90 o 
   4   9   7       10.77        1.33      7.22 o 
   5   9   7        8.20        9.92      7.29 o 
 -10  10   7        0.31        2.19     12.37 o 
  -9  10   7        1.31        7.95      6.94 o 
  -8  10   7      155.06      176.30      9.07 o 
  -7  10   7      105.12      124.04      7.82 o 
  -6  10   7      118.47      130.26      7.96 o 
  -5  10   7        8.53        1.60      5.36 o 
  -4  10   7        0.63       -2.88      5.02 o 
  -3  10   7       60.54       60.40      7.74 o 
  -2  10   7        0.03       -3.50      6.89 o 
  -1  10   7       19.11       23.79      6.82 o 
   0  10   7      265.19      303.10     19.07 o 
   1  10   7       50.40       47.42      7.29 o 
   2  10   7        0.12       -8.59      6.38 o 
   3  10   7        6.06       11.49      7.79 o 
   4  10   7        3.35       -6.53      7.51 o 
  -9  11   7       57.07       65.72     11.75 o 
  -8  11   7        0.13        6.83      7.29 o 
  -7  11   7      106.32      127.46      8.54 o 
  -6  11   7        3.31        4.93      7.46 o 
  -5  11   7       94.15      111.61      8.94 o 
  -4  11   7      120.50      130.71      9.55 o 
  -3  11   7       21.64       15.75      6.73 o 
  -2  11   7       48.46       35.95      7.04 o 
  -1  11   7        0.43        0.47      5.86 o 
   0  11   7       17.45        5.33      7.71 o 
   1  11   7       15.05       12.96      9.02 o 
   2  11   7        6.61        1.94      6.79 o 
  -6  12   7       76.35       85.17      8.25 o 
  -5  12   7      261.60      293.06     13.92 o 
  -4  12   7       38.79       28.67      8.11 o 
  -3  12   7       58.15       67.64     15.52 o 
  -2  12   7       46.81       42.00      7.50 o 
  -1  12   7        0.27       -2.59      5.96 o 
 -15   0   8       76.43      103.30     17.16 o 
 -14   0   8       83.11      108.59     16.13 o 
 -13   0   8        0.17        6.11     10.90 o 
 -12   0   8       29.83       31.89     10.43 o 
 -11   0   8      109.34      126.76     13.84 o 
 -10   0   8      100.38      122.72     12.72 o 
  -9   0   8      520.21      433.87     15.33 o 
  -8   0   8      514.05      460.04     15.85 o 
  -7   0   8       97.73      104.86      7.49 o 
  -6   0   8      286.93      264.90     11.03 o 
  -5   0   8     1500.21     1515.52     42.61 o 
  -4   0   8        6.43       -1.97      6.01 o 
  -3   0   8       97.02       89.45      9.43 o 
  -2   0   8      915.31      899.40     38.78 o 
  -1   0   8      163.87      154.60     12.28 o 
   0   0   8     1582.86     1495.95     60.73 o 
   1   0   8        1.45       -8.55      6.77 o 
   2   0   8        0.73        8.17      7.52 o 
   3   0   8       79.71       92.81     11.40 o 
   4   0   8        0.04        2.57      7.80 o 
   5   0   8      490.19      477.59     25.40 o 
   6   0   8       10.19        9.77      9.08 o 
   7   0   8        0.29       -4.04     10.21 o 
 -15   1   8        7.70       -3.94     15.07 o 
 -14   1   8       10.22       11.49      8.45 o 
 -13   1   8       25.73       32.02      8.13 o 
 -12   1   8      105.02      123.85     14.22 o 
 -11   1   8        2.00       -4.49      5.92 o 
 -10   1   8       54.62       35.08      6.38 o 
  -9   1   8       94.30      108.25      5.50 o 
  -8   1   8       72.45       83.66      5.13 o 
  -7   1   8       15.71       11.32      4.88 o 
  -6   1   8        0.26       -2.49      3.30 o 
  -5   1   8      106.93       98.18      5.82 o 
  -4   1   8      479.84      433.71     12.40 o 
  -3   1   8        4.34        1.95      4.41 o 
  -2   1   8       17.43        5.77      4.87 o 
  -1   1   8     1387.07     1342.81     39.08 o 
   0   1   8       66.04       70.85     13.91 o 
   1   1   8      654.97      622.45     20.82 o 
   2   1   8        3.56       -6.13      4.82 o 
   3   1   8        2.55        4.18      5.28 o 
   4   1   8        0.09       -5.50      5.37 o 
   5   1   8       55.17       57.65      6.22 o 
   6   1   8       41.96       42.09      6.02 o 
   7   1   8       27.28       25.36      6.63 o 
   8   1   8        0.61       27.88     12.62 o 
 -15   2   8       27.11       24.47     10.01 o 
 -14   2   8        6.10        6.30      8.61 o 
 -13   2   8      215.88      253.26     13.59 o 
 -12   2   8        5.40       -2.33      7.18 o 
 -11   2   8      180.02      174.85     10.59 o 
 -10   2   8       35.65       40.70      6.53 o 
  -9   2   8       14.98       10.42      3.51 o 
  -8   2   8        6.15        8.06      3.41 o 
  -7   2   8        0.76        1.13      3.33 o 
  -6   2   8        0.17       -5.38      3.59 o 
  -5   2   8       23.37       26.24      4.32 o 
  -4   2   8       70.01       81.93      5.71 o 
  -3   2   8      113.63      112.67      6.15 o 
  -2   2   8       29.82       31.36      5.98 o 
  -1   2   8       50.81       51.04     16.02 o 
   0   2   8      107.52      108.22      8.09 o 
   1   2   8       15.90       10.05      5.19 o 
   2   2   8        3.55        1.16      5.94 o 
   3   2   8       15.47       12.88      5.60 o 
   4   2   8       45.68       40.10      7.26 o 
   5   2   8       41.89       65.07      9.98 o 
   6   2   8       68.68       78.24      6.99 o 
   7   2   8        1.37        1.98      5.88 o 
   8   2   8        0.71       -0.69     11.62 o 
 -15   3   8        0.66      -11.09     14.06 o 
 -14   3   8       37.84       25.25     12.84 o 
 -13   3   8        0.83      -10.56     10.87 o 
 -12   3   8        0.42       -1.13      9.80 o 
 -11   3   8       22.03       22.05      9.52 o 
 -10   3   8        0.40       -2.53      5.55 o 
  -9   3   8      149.27      155.25     16.78 o 
  -8   3   8        0.80       -0.89      3.31 o 
  -7   3   8      599.86      615.85     16.41 o 
  -6   3   8      382.09      380.81     11.55 o 
  -5   3   8      146.71      132.33      6.61 o 
  -4   3   8        9.09        1.38      3.69 o 
  -3   3   8       61.91       60.61      5.30 o 
  -2   3   8      156.11      128.52      7.96 o 
  -1   3   8        3.58        4.23      4.82 o 
   0   3   8       11.23        6.77      5.12 o 
   1   3   8      346.88      325.52     13.21 o 
   2   3   8       11.74        5.78      5.34 o 
   3   3   8      151.24      147.27      9.17 o 
   4   3   8       13.74       15.92      6.02 o 
   5   3   8        2.21       -0.71      6.21 o 
   6   3   8       61.52      100.91      9.30 o 
   7   3   8       29.92       26.78      6.37 o 
 -14   4   8       12.63        7.17     12.84 o 
 -13   4   8       79.60       77.83     13.78 o 
 -12   4   8        0.17       -2.07      9.96 o 
 -11   4   8       38.18       36.46     10.68 o 
 -10   4   8        2.46       -5.56      5.95 o 
  -9   4   8      253.60      241.53     11.49 o 
  -8   4   8        0.21       -2.57      4.11 o 
  -7   4   8       15.63       21.99      4.60 o 
  -6   4   8      232.63      215.92      8.34 o 
  -5   4   8      214.36      208.65      9.27 o 
  -4   4   8        8.05        1.89      4.09 o 
  -3   4   8      864.77      784.94     20.01 o 
  -2   4   8      613.27      552.83     15.18 o 
  -1   4   8      137.82      133.76      8.10 o 
   0   4   8        7.19        6.87      5.06 o 
   1   4   8        9.13       -3.73      5.23 o 
   2   4   8      146.79      142.79      8.86 o 
   3   4   8      100.78      108.63      8.58 o 
   4   4   8        2.91       -2.27      7.74 o 
   5   4   8        0.21       -8.37      6.00 o 
   6   4   8        8.94       13.96      7.88 o 
   7   4   8      110.84      124.38     14.56 o 
 -14   5   8        8.08       -1.91     12.28 o 
 -13   5   8       31.81       41.40     11.17 o 
 -12   5   8       91.22       98.74      9.57 o 
 -11   5   8        4.79        0.81      6.58 o 
 -10   5   8      108.67      105.21     13.41 o 
  -9   5   8       67.99       67.18      7.42 o 
  -8   5   8      418.57      386.99     11.99 o 
  -7   5   8       15.81       13.00      6.75 o 
  -6   5   8       38.82       38.02      5.40 o 
  -5   5   8       19.63       22.51      4.83 o 
  -4   5   8      438.87      432.84     12.97 o 
  -3   5   8       42.56       37.08      5.14 o 
  -2   5   8        4.34       -1.17      4.17 o 
  -1   5   8       52.02       49.66      8.27 o 
   0   5   8        0.93        1.33      5.37 o 
   1   5   8       26.94       21.21      6.21 o 
   2   5   8       42.41       49.41      7.64 o 
   3   5   8       88.09       83.37     10.24 o 
   4   5   8        1.75       11.46      6.17 o 
   5   5   8      139.54      129.18      9.39 o 
   6   5   8       60.53       76.13      9.06 o 
 -13   6   8       13.33       10.39      7.60 o 
 -12   6   8       15.71        0.10      8.33 o 
 -11   6   8       43.23       41.04      7.56 o 
 -10   6   8       30.95       30.07     10.30 o 
  -9   6   8      106.40      100.45      6.82 o 
  -8   6   8       47.39       53.94      5.84 o 
  -7   6   8      299.11      303.10     10.49 o 
  -6   6   8      150.32      142.54     10.52 o 
  -5   6   8       18.34       15.93      4.79 o 
  -4   6   8      199.12      199.48      8.37 o 
  -3   6   8      110.72      110.47      6.59 o 
  -2   6   8       63.91       79.67      7.27 o 
  -1   6   8       10.91        6.71      5.69 o 
   0   6   8       65.76       66.23     17.29 o 
   1   6   8       40.87       34.54      6.91 o 
   2   6   8       20.73       11.56      6.08 o 
   3   6   8        0.53       -3.78      5.94 o 
   4   6   8       85.45      118.54      9.76 o 
   5   6   8        2.71        2.58      6.57 o 
   6   6   8        3.41       11.90      9.40 o 
 -12   7   8       45.03       59.00      8.53 o 
 -11   7   8        2.23        6.76     17.27 o 
 -10   7   8       50.89       56.22     12.43 o 
  -9   7   8      137.15      133.40      8.27 o 
  -8   7   8      139.03      130.33      7.60 o 
  -7   7   8       58.34       63.12      6.42 o 
  -6   7   8      254.08      247.42      9.63 o 
  -5   7   8      269.23      261.90      9.77 o 
  -4   7   8       65.24       63.08      6.16 o 
  -3   7   8       51.90       61.70      6.19 o 
  -2   7   8       90.41       85.04     11.84 o 
  -1   7   8       43.14       45.95     10.30 o 
   0   7   8       87.56       77.49     11.12 o 
   1   7   8      253.82      253.20     16.85 o 
   2   7   8       60.37       61.05     11.06 o 
   3   7   8        5.36       -1.94      6.22 o 
   4   7   8        5.51        8.54      8.07 o 
   5   7   8       19.76       27.70      7.72 o 
 -11   8   8       72.87       71.95     14.28 o 
 -10   8   8       10.11        3.98     11.40 o 
  -9   8   8       73.72       77.95      7.32 o 
  -8   8   8      158.20      171.13      8.53 o 
  -7   8   8       65.16       64.45      6.65 o 
  -6   8   8      216.53      218.49      9.33 o 
  -5   8   8        5.94        8.54      5.25 o 
  -4   8   8       49.41       61.36      6.56 o 
  -3   8   8       72.60       75.86      6.80 o 
  -2   8   8       12.75       15.03      6.34 o 
  -1   8   8        4.58        0.87      5.47 o 
   0   8   8        6.09       -2.44      6.06 o 
   1   8   8      173.49      172.02     10.07 o 
   2   8   8       43.92       39.31      7.39 o 
   3   8   8       23.90       31.21      7.53 o 
   4   8   8       33.35       48.55      8.22 o 
 -10   9   8       51.26       46.39     13.62 o 
  -9   9   8        0.43       -1.14      7.26 o 
  -8   9   8       24.35       31.86      6.47 o 
  -7   9   8        5.87        4.82      5.90 o 
  -6   9   8        0.48       -6.87      5.55 o 
  -5   9   8       75.46       87.96      7.70 o 
  -4   9   8      100.06      121.13      7.72 o 
  -3   9   8        7.32        1.75      6.26 o 
  -2   9   8      159.83      154.91      9.71 o 
  -1   9   8       84.97       95.66     12.12 o 
   0   9   8        0.87        0.54      6.39 o 
   1   9   8       41.74       36.40     19.11 o 
   2   9   8       14.31       14.29      6.92 o 
   3   9   8       19.68        4.73      7.39 o 
  -8  10   8        0.00       -4.18      6.26 o 
  -7  10   8       17.47       21.23      9.78 o 
  -6  10   8        0.11       -8.83      5.89 o 
  -5  10   8        3.71        4.49      6.13 o 
  -4  10   8        3.09        2.48      5.86 o 
  -3  10   8        1.75       -3.90      6.76 o 
  -2  10   8       47.04       36.57      9.88 o 
  -1  10   8        1.55       -9.57      6.38 o 
   0  10   8       27.87       26.66      7.40 o 
   1  10   8       12.90       13.74      7.24 o 
  -5  11   8       30.37       39.90      7.41 o 
  -4  11   8       77.73       83.62      9.84 o 
  -3  11   8        2.99        2.36      6.97 o 
 -14   1   9        6.32        2.55      8.70 o 
 -13   1   9       29.09       38.74     12.62 o 
 -12   1   9        4.73       10.61      7.36 o 
 -11   1   9        2.71        7.38      6.54 o 
 -10   1   9       17.30       21.49      6.39 o 
  -9   1   9       38.57       43.43      5.02 o 
  -8   1   9       49.93       42.75      5.44 o 
  -7   1   9       36.56       38.92      5.13 o 
  -6   1   9        0.00       -7.16      4.77 o 
  -5   1   9       77.28       80.82      7.83 o 
  -4   1   9        2.08       -1.74      5.00 o 
  -3   1   9       99.91       91.93      8.28 o 
  -2   1   9       93.38       91.25      9.74 o 
  -1   1   9      337.19      309.88     13.24 o 
   0   1   9       60.01       54.40      7.67 o 
   1   1   9       29.15       29.07      7.36 o 
   2   1   9        6.29        7.29      6.03 o 
   3   1   9       73.27       75.18      8.49 o 
   4   1   9       20.66       24.19      7.02 o 
   5   1   9       14.53       12.62      7.45 o 
   6   1   9        0.31        4.25      7.97 o 
 -14   2   9        3.15        6.74      9.05 o 
 -13   2   9       24.96       15.57      8.18 o 
 -12   2   9       39.20       69.87     10.68 o 
 -11   2   9       81.04       99.55      9.16 o 
 -10   2   9       77.06      102.47      8.58 o 
  -9   2   9        9.50       11.19      4.82 o 
  -8   2   9        0.12       -5.46      4.28 o 
  -7   2   9        0.97        6.18      4.28 o 
  -6   2   9      323.56      295.60     10.26 o 
  -5   2   9      159.15      169.07      9.56 o 
  -4   2   9        0.03       -7.42      4.95 o 
  -3   2   9      112.46      101.21      7.68 o 
  -2   2   9        0.00       -5.76      5.06 o 
  -1   2   9      418.26      370.96     16.44 o 
   0   2   9      160.59      149.54     14.60 o 
   1   2   9        1.97       -0.37      5.82 o 
   2   2   9      132.34      148.64      9.95 o 
   3   2   9        1.58       -3.41      6.25 o 
   4   2   9       12.36       12.84      7.20 o 
   5   2   9       18.45       21.89     13.33 o 
 -13   3   9       15.29       10.30      7.98 o 
 -12   3   9        3.24        7.39      7.58 o 
 -11   3   9        0.80        4.75      6.68 o 
 -10   3   9       18.37       25.78      9.99 o 
  -9   3   9      168.88      159.33      9.29 o 
  -8   3   9        1.03        1.29      4.49 o 
  -7   3   9      251.51      243.01      9.40 o 
  -6   3   9      252.55      266.00      9.79 o 
  -5   3   9      482.04      455.39     16.70 o 
  -4   3   9       55.74       68.51      7.45 o 
  -3   3   9       30.52       23.00     15.11 o 
  -2   3   9        0.10       -6.88      5.37 o 
  -1   3   9      283.12      309.29     13.36 o 
   0   3   9      101.55      116.20     13.59 o 
   1   3   9      164.74      161.81      9.74 o 
   2   3   9       18.68       24.00      6.71 o 
   3   3   9        0.31        1.97      6.44 o 
   4   3   9       35.98       45.55      8.31 o 
   5   3   9        9.37       27.37      7.97 o 
 -13   4   9       23.09       27.54      8.88 o 
 -12   4   9        2.78        5.06      7.47 o 
 -11   4   9       31.15       42.16     11.37 o 
 -10   4   9       30.69       42.28     11.18 o 
  -9   4   9       21.70       25.92      5.49 o 
  -8   4   9       32.97       21.37      5.32 o 
  -7   4   9       11.27       11.79      4.94 o 
  -6   4   9       29.81       21.67      5.27 o 
  -5   4   9        0.82       -3.41      4.53 o 
  -4   4   9      133.83      134.03      8.61 o 
  -3   4   9       51.51       52.31      7.47 o 
  -2   4   9        0.09       -3.77      5.61 o 
  -1   4   9       64.99       82.18      8.32 o 
   0   4   9       13.65       13.62      8.93 o 
   1   4   9      294.64      305.05     13.59 o 
   2   4   9      205.23      208.82     11.33 o 
   3   4   9       11.86       -2.13      8.55 o 
   4   4   9       30.27       27.22      7.55 o 
   5   4   9        0.58       -1.55     12.83 o 
 -12   5   9       77.42      108.87     15.07 o 
 -11   5   9        1.98       18.60     10.99 o 
 -10   5   9       22.02       19.51     10.27 o 
  -9   5   9        2.38       -1.18      6.52 o 
  -8   5   9       43.98       36.29      5.89 o 
  -7   5   9        0.39       -2.12      7.03 o 
  -6   5   9        0.30        6.49      5.04 o 
  -5   5   9       30.96       36.65      5.77 o 
  -4   5   9      131.41      119.84      7.03 o 
  -3   5   9      239.87      207.34     10.84 o 
  -2   5   9        7.77        3.75      9.29 o 
  -1   5   9        7.98        5.83      5.99 o 
   0   5   9      120.47      122.84      9.57 o 
   1   5   9       12.37        5.01     10.52 o 
   2   5   9       18.04       24.65      7.55 o 
   3   5   9       28.01       37.51     13.06 o 
   4   5   9       55.81       89.41      9.90 o 
 -11   6   9        1.29       -2.32     10.93 o 
 -10   6   9       50.99       40.00     12.34 o 
  -9   6   9        0.00        1.55      5.44 o 
  -8   6   9        1.92       -7.20      4.80 o 
  -7   6   9      100.05      116.82     26.40 o 
  -6   6   9       99.45      115.85      7.90 o 
  -5   6   9      133.19      126.38      7.53 o 
  -4   6   9       52.61       47.35      6.23 o 
  -3   6   9        4.79       -1.85      5.06 o 
  -2   6   9        0.25       10.34      8.00 o 
  -1   6   9       13.42       19.27      9.18 o 
   0   6   9       15.66       13.01      6.71 o 
   1   6   9      200.02      179.52     10.77 o 
   2   6   9       34.15       23.30      7.34 o 
   3   6   9       11.44       12.02      7.27 o 
 -10   7   9        2.03       -3.79     11.49 o 
  -9   7   9        3.34       -4.78      5.52 o 
  -8   7   9        7.77        7.82      5.67 o 
  -7   7   9       17.26       26.45      5.79 o 
  -6   7   9       40.26       47.20      7.66 o 
  -5   7   9       44.43       51.37      6.29 o 
  -4   7   9        0.31        3.01      5.34 o 
  -3   7   9      233.38      212.50     11.74 o 
  -2   7   9      103.68      108.06     13.78 o 
  -1   7   9       30.27       29.19     11.71 o 
   0   7   9       48.87       46.48     11.21 o 
   1   7   9       60.52       96.25     13.34 o 
   2   7   9       39.68       27.75     11.09 o 
  -9   8   9        2.64       -2.09      7.34 o 
  -8   8   9       60.44       56.62      7.40 o 
  -7   8   9       23.53       21.79      6.21 o 
  -6   8   9        6.92        0.86      5.74 o 
  -5   8   9       19.24       15.60      5.73 o 
  -4   8   9        0.04       -2.01      5.31 o 
  -3   8   9       54.52       47.30      7.66 o 
  -2   8   9      149.06      127.89      9.09 o 
  -1   8   9       18.38       12.11      6.65 o 
   0   8   9        0.64        0.46      6.58 o 
   1   8   9        0.28       -0.46      6.87 o 
  -7   9   9        3.14        7.03      6.54 o 
  -6   9   9       10.76        8.15      6.41 o 
  -5   9   9       18.34       18.26      6.17 o 
  -4   9   9        1.52        1.28      7.97 o 
  -3   9   9       16.21       18.24      7.30 o 
  -2   9   9       12.25        6.61      6.71 o 
  -1   9   9        1.58       -9.20      6.61 o 
 -12   0  10       96.90       78.24     13.69 o 
  -9   0  10       42.68       60.89     11.09 o 
  -8   0  10       51.27       23.65      9.33 o 
  -7   0  10       25.87       12.94      8.83 o 
  -6   0  10       56.44       48.96     10.21 o 
  -5   0  10       26.63       23.37      9.05 o 
  -4   0  10      116.48      117.71     14.06 o 
  -3   0  10       10.58       -1.88      8.49 o 
  -2   0  10       60.80       70.54     11.78 o 
  -1   0  10       72.58       63.18     12.00 o 
   0   0  10      126.47      130.11     13.53 o 
   1   0  10        3.56       -6.11      9.65 o 
   2   0  10        7.65       -7.39      9.24 o 
   3   0  10       89.66      106.49     14.50 o 
 -12   1  10        6.02        7.67     11.34 o 
 -11   1  10      141.27      151.09     15.69 o 
  -9   1  10       31.67       25.47      9.49 o 
  -8   1  10      136.59      167.67     10.27 o 
  -7   1  10       42.45       43.50     14.69 o 
  -6   1  10       67.28       52.37      7.48 o 
  -5   1  10        6.70        2.44      5.95 o 
  -4   1  10        9.54       15.14      6.23 o 
  -3   1  10       73.60       83.74      8.69 o 
  -2   1  10        0.46       -2.27      5.80 o 
  -1   1  10       19.04       16.61     10.98 o 
   0   1  10       28.83       23.05      6.94 o 
   1   1  10        8.94       -0.67      6.80 o 
   2   1  10       10.87       12.14      6.94 o 
   3   1  10       82.90      114.89     10.70 o 
 -12   2  10       22.10       21.74     11.87 o 
 -11   2  10       77.13       89.61     14.03 o 
 -10   2  10       53.74       54.41     12.03 o 
  -9   2  10        2.42       -0.50      6.50 o 
  -8   2  10       14.00        0.17      6.30 o 
  -7   2  10        3.36       14.00      7.38 o 
  -6   2  10       20.98       19.28      6.37 o 
  -5   2  10       16.09        8.05      6.19 o 
  -4   2  10       11.01       -0.11      5.89 o 
  -3   2  10       51.82       59.09     16.62 o 
  -2   2  10        0.02       -3.20      6.08 o 
  -1   2  10       66.25       66.27      8.30 o 
   0   2  10      143.05      136.86     15.36 o 
   1   2  10        0.10       -7.30      6.44 o 
   2   2  10        0.01       10.06      7.13 o 
   3   2  10       11.81        7.27     10.40 o 
 -11   3  10        0.03      -10.52     10.18 o 
 -10   3  10       61.80       84.76     13.09 o 
  -9   3  10       70.85       74.00      7.06 o 
  -8   3  10       39.82       43.68      7.63 o 
  -7   3  10        7.06        7.31      6.43 o 
  -6   3  10        0.24       -9.23      6.86 o 
  -5   3  10        4.80        4.53      6.30 o 
  -4   3  10        5.70        3.76      6.42 o 
  -3   3  10       14.10        2.28      6.36 o 
  -2   3  10        4.16       -5.20      6.35 o 
  -1   3  10       67.82       85.33      8.97 o 
   0   3  10       27.76       26.51      7.46 o 
   1   3  10        6.55        2.93      7.10 o 
   2   3  10       11.72       18.29      7.68 o 
 -11   4  10       20.12       10.09     11.40 o 
 -10   4  10      114.88      123.91     15.47 o 
  -9   4  10        2.34        7.39      5.78 o 
  -8   4  10       60.42       62.13      6.87 o 
  -7   4  10        0.00        3.91      6.52 o 
  -6   4  10       12.58        8.44      9.02 o 
  -5   4  10       55.52       66.43      8.19 o 
  -4   4  10        7.92       11.06      6.64 o 
  -3   4  10        0.57       -5.01      6.37 o 
  -2   4  10       75.77      107.21      9.93 o 
  -1   4  10       12.64       12.04      6.83 o 
   0   4  10       13.24        7.18      7.42 o 
   1   4  10      127.92      145.22     10.41 o 
   2   4  10        0.18       -8.68      7.23 o 
 -10   5  10       15.83       14.13     11.93 o 
  -9   5  10       11.23       10.27      6.41 o 
  -8   5  10        5.10       -0.65      5.99 o 
  -7   5  10        0.00        4.81      6.12 o 
  -6   5  10        5.53       -1.67      6.94 o 
  -5   5  10        2.35        1.85      6.52 o 
  -4   5  10        9.08       -0.54      6.73 o 
  -3   5  10        4.74        0.31      8.68 o 
  -2   5  10       65.39       78.60      9.29 o 
  -1   5  10       17.40       13.27      7.39 o 
   0   5  10       99.84      111.99     10.96 o 
   1   5  10       35.10       40.39     11.12 o 
  -9   6  10       17.21       14.77      6.14 o 
  -8   6  10       11.76       10.07      8.46 o 
  -7   6  10       46.81       46.59      9.03 o 
  -6   6  10       41.98       47.40      6.94 o 
  -5   6  10      125.43      131.14     10.84 o 
  -4   6  10       31.32       23.68      7.88 o 
  -3   6  10       49.54       44.81      8.51 o 
  -2   6  10       35.23       34.99      8.26 o 
  -1   6  10       10.19       16.37      7.57 o 
   0   6  10       56.69       72.00      9.83 o 
  -7   7  10       24.90       18.75      6.25 o 
  -6   7  10       22.25       25.75      6.17 o 
  -5   7  10        3.80        8.31      6.82 o 
  -4   7  10       14.73       28.91     11.78 o 
  -3   7  10        2.17       -3.51     10.77 o 
  -2   7  10       64.97       77.99     13.25 o 
  -8   1  11       11.60       23.07      7.74 o 
  -7   1  11        9.94       10.59      7.35 o 
  -6   1  11       31.27       24.94      7.62 o 
  -5   1  11        0.04        2.89      6.81 o 
  -4   1  11       33.36       33.28      7.64 o 
  -3   1  11        0.17        8.76      7.15 o 
  -2   1  11        1.42       -6.33      7.22 o 
  -8   2  11       42.07       56.37      8.81 o 
  -7   2  11       20.09       15.19      7.55 o 
  -6   2  11        8.56        7.67      7.22 o 
  -5   2  11       48.52       59.27     11.65 o 
  -4   2  11        0.11       -6.31     11.40 o 
  -3   2  11        2.57        0.17      6.88 o 
  -2   2  11       24.12       14.17      7.69 o 
  -7   3  11        5.72       12.18      7.80 o 
  -6   3  11        3.31        5.95      7.26 o 
  -5   3  11        9.10       15.01      7.63 o 
  -4   3  11        0.38       -3.40      7.35 o 
  -3   3  11        8.28        5.14      7.29 o 
                                                 
